# Supplementary material for: Identification of fragments binding to SARS-CoV-2 nsp10 reveals ligand-binding sites in conserved interfaces between nsp10 and nsp14/nsp16
Source: RSC Chem Biol. 2021 Oct 6;3(1):44–55. doi: 10.1039/d1cb00135c (PMC8729259; doi:10.1039/d1cb00135c)
Supplement: CB-003-D1CB00135C-s001 [file CB-003-D1CB00135C-s001.pdb]

HEADER    ----                                    24-MAY-21   xxxx              
TITLE     ---                                                                   
COMPND    ---
REMARK   3
REMARK   3 REFINEMENT.
REMARK   3   PROGRAM     : REFMAC 5.8.0267   
REMARK   3   AUTHORS     : MURSHUDOV,SKUBAK,LEBEDEV,PANNU,
REMARK   3                 STEINER,NICHOLLS,WINN,LONG,VAGIN
REMARK   3
REMARK   3    REFINEMENT TARGET : MAXIMUM LIKELIHOOD
REMARK   3
REMARK   3  DATA USED IN REFINEMENT.
REMARK   3   RESOLUTION RANGE HIGH (ANGSTROMS) :   1.79
REMARK   3   RESOLUTION RANGE LOW  (ANGSTROMS) :  53.00
REMARK   3   DATA CUTOFF            (SIGMA(F)) : NONE
REMARK   3   COMPLETENESS FOR RANGE        (%) :  99.26
REMARK   3   NUMBER OF REFLECTIONS             :   17658
REMARK   3
REMARK   3  FIT TO DATA USED IN REFINEMENT.
REMARK   3   CROSS-VALIDATION METHOD          : THROUGHOUT
REMARK   3   FREE R VALUE TEST SET SELECTION  : RANDOM
REMARK   3   R VALUE     (WORKING + TEST SET) : 0.17219
REMARK   3   R VALUE            (WORKING SET) :  0.17149
REMARK   3   FREE R VALUE                     :  0.18438
REMARK   3   FREE R VALUE TEST SET SIZE   (%) :  5.2
REMARK   3   FREE R VALUE TEST SET COUNT      :   971
REMARK   3
REMARK   3  FIT IN THE HIGHEST RESOLUTION BIN.
REMARK   3   TOTAL NUMBER OF BINS USED           :      20
REMARK   3   BIN RESOLUTION RANGE HIGH           :    1.790
REMARK   3   BIN RESOLUTION RANGE LOW            :    1.837
REMARK   3   REFLECTION IN BIN     (WORKING SET) :     1314
REMARK   3   BIN COMPLETENESS (WORKING+TEST) (%) :   100.00
REMARK   3   BIN R VALUE           (WORKING SET) :    0.281
REMARK   3   BIN FREE R VALUE SET COUNT          :       65
REMARK   3   BIN FREE R VALUE                    :    0.261
REMARK   3
REMARK   3  NUMBER OF NON-HYDROGEN ATOMS USED IN REFINEMENT.
REMARK   3   ALL ATOMS                :     1053
REMARK   3
REMARK   3  B VALUES.
REMARK   3   FROM WILSON PLOT           (A**2) : NULL
REMARK   3   MEAN B VALUE      (OVERALL, A**2) :  42.086
REMARK   3   OVERALL ANISOTROPIC B VALUE.
REMARK   3    B11 (A**2) :     0.00
REMARK   3    B22 (A**2) :     0.00
REMARK   3    B33 (A**2) :     0.00
REMARK   3    B12 (A**2) :     0.00
REMARK   3    B13 (A**2) :     0.00
REMARK   3    B23 (A**2) :     0.00
REMARK   3
REMARK   3  ESTIMATED OVERALL COORDINATE ERROR.
REMARK   3   ESU BASED ON R VALUE                            (A):   0.088
REMARK   3   ESU BASED ON FREE R VALUE                       (A):   0.082
REMARK   3   ESU BASED ON MAXIMUM LIKELIHOOD                 (A):   0.063
REMARK   3   ESU FOR B VALUES BASED ON MAXIMUM LIKELIHOOD (A**2):   2.068
REMARK   3
REMARK   3 CORRELATION COEFFICIENTS.
REMARK   3   CORRELATION COEFFICIENT FO-FC      :   0.974
REMARK   3   CORRELATION COEFFICIENT FO-FC FREE :   0.972
REMARK   3
REMARK   3  RMS DEVIATIONS FROM IDEAL VALUES        COUNT    RMS    WEIGHT
REMARK   3   BOND LENGTHS REFINED ATOMS        (A):   976 ; 0.005 ; 0.013
REMARK   3   BOND LENGTHS OTHERS               (A):   886 ; 0.001 ; 0.017
REMARK   3   BOND ANGLES REFINED ATOMS   (DEGREES):  1317 ; 1.265 ; 1.646
REMARK   3   BOND ANGLES OTHERS          (DEGREES):  2050 ; 1.315 ; 1.579
REMARK   3   TORSION ANGLES, PERIOD 1    (DEGREES):   125 ; 6.101 ; 5.000
REMARK   3   TORSION ANGLES, PERIOD 2    (DEGREES):    35 ;32.936 ;24.857
REMARK   3   TORSION ANGLES, PERIOD 3    (DEGREES):   147 ;10.828 ;15.000
REMARK   3   TORSION ANGLES, PERIOD 4    (DEGREES):     1 ; 0.810 ;15.000
REMARK   3   CHIRAL-CENTER RESTRAINTS       (A**3):   129 ; 0.056 ; 0.200
REMARK   3   GENERAL PLANES REFINED ATOMS      (A):  1106 ; 0.005 ; 0.020
REMARK   3   GENERAL PLANES OTHERS             (A):   218 ; 0.001 ; 0.020
REMARK   3
REMARK   3  ISOTROPIC THERMAL FACTOR RESTRAINTS.     COUNT   RMS    WEIGHT
REMARK   3   MAIN-CHAIN BOND REFINED ATOMS  (A**2):   497 ; 2.408 ; 4.259
REMARK   3   MAIN-CHAIN BOND OTHER ATOMS    (A**2):   496 ; 2.411 ; 4.251
REMARK   3   MAIN-CHAIN ANGLE REFINED ATOMS (A**2):   620 ; 3.764 ; 6.369
REMARK   3   MAIN-CHAIN ANGLE OTHER ATOMS (A**2)  :   621 ; 3.761 ; 6.379
REMARK   3   SIDE-CHAIN BOND REFINED ATOMS  (A**2):   478 ; 3.210 ; 4.638
REMARK   3   SIDE-CHAIN BOND OTHER ATOMS  (A**2)  :   479 ; 3.208 ; 4.642
REMARK   3   SIDE-CHAIN ANGLE OTHER ATOMS (A**2)  :   697 ; 4.842 ; 6.798
REMARK   3   LONG RANGE B REFINED ATOMS (A**2)    :  1088 ; 6.694 ;51.565
REMARK   3   LONG RANGE B OTHER ATOMS (A**2)      :  1067 ; 6.588 ;51.055
REMARK   3
REMARK   3  NCS RESTRAINTS STATISTICS
REMARK   3   NUMBER OF NCS GROUPS : NULL
REMARK   3
REMARK   3  TWIN DETAILS
REMARK   3   NUMBER OF TWIN DOMAINS  : NULL
REMARK   3
REMARK   3
REMARK   3  TLS DETAILS
REMARK   3   NUMBER OF TLS GROUPS  : NULL
REMARK   3
REMARK   3
REMARK   3  BULK SOLVENT MODELLING.
REMARK   3   METHOD USED :  MASK
REMARK   3   PARAMETERS FOR MASK CALCULATION
REMARK   3   VDW PROBE RADIUS   :   1.20
REMARK   3   ION PROBE RADIUS   :   0.80
REMARK   3   SHRINKAGE RADIUS   :   0.80
REMARK   3
REMARK   3  OTHER REFINEMENT REMARKS:
REMARK   3  HYDROGENS HAVE BEEN ADDED IN THE RIDING POSITIONS
REMARK   3  U VALUES      : REFINED INDIVIDUALLY
REMARK   3
CRYST1  105.883  105.883  105.883  90.00  90.00  90.00 I 21 3                   
SCALE1      0.009444  0.000000  0.000000        0.00000                         
SCALE2     -0.000000  0.009444  0.000000        0.00000                         
SCALE3      0.000000 -0.000000  0.009444        0.00000                         
ATOM      1  N   THR A   7       1.036 105.368  36.494  1.00 72.71           N
ATOM      2  CA  THR A   7       2.176 104.820  35.707  1.00 74.33           C
ATOM      3  CB  THR A   7       2.723 105.855  34.721  1.00 81.38           C
ATOM      4  OG1 THR A   7       3.308 106.895  35.504  1.00 92.46           O
ATOM      5  CG2 THR A   7       1.663 106.419  33.802  1.00 83.83           C
ATOM      6  C   THR A   7       3.290 104.387  36.663  1.00 67.04           C
ATOM      7  O   THR A   7       3.776 105.240  37.431  1.00 67.72           O
ATOM      8  N   MET A   8       3.693 103.121  36.597  1.00 56.51           N
ATOM      9  CA  MET A   8       4.579 102.497  37.613  1.00 52.57           C
ATOM     10  CB  MET A   8       4.023 101.128  37.969  1.00 54.51           C
ATOM     11  CG  MET A   8       2.603 101.261  38.419  1.00 58.19           C
ATOM     12  SD  MET A   8       2.129  99.900  39.426  1.00 55.50           S
ATOM     13  CE  MET A   8       3.292 100.021  40.784  1.00 56.27           C
ATOM     14  C   MET A   8       6.007 102.362  37.096  1.00 48.18           C
ATOM     15  O   MET A   8       6.918 102.165  37.922  1.00 49.48           O
ATOM     16  N   GLY A   9       6.183 102.464  35.781  1.00 40.35           N
ATOM     17  CA  GLY A   9       7.509 102.496  35.157  1.00 37.93           C
ATOM     18  C   GLY A   9       7.837 101.191  34.468  1.00 33.97           C
ATOM     19  O   GLY A   9       7.421 100.102  34.946  1.00 32.78           O
ATOM     20  N   ASN A  10       8.626 101.290  33.406  1.00 32.80           N
ATOM     21  CA  ASN A  10       9.069 100.126  32.608  1.00 32.20           C
ATOM     22  CB  ASN A  10      10.014 100.559  31.494  1.00 32.57           C
ATOM     23  CG  ASN A  10       9.301 101.308  30.393  1.00 35.01           C
ATOM     24  OD1 ASN A  10       8.138 101.032  30.090  1.00 33.62           O
ATOM     25  ND2 ASN A  10      10.007 102.237  29.776  1.00 35.39           N
ATOM     26  C   ASN A  10       9.760  99.101  33.512  1.00 31.91           C
ATOM     27  O   ASN A  10       9.433  97.912  33.406  1.00 30.37           O
ATOM     28  N   SER A  11      10.709  99.528  34.345  1.00 32.75           N
ATOM     29  CA  SER A  11      11.522  98.589  35.169  1.00 33.02           C
ATOM     30  CB  SER A  11      12.568  99.334  35.966  1.00 34.25           C
ATOM     31  OG  SER A  11      13.650  99.670  35.130  1.00 40.74           O
ATOM     32  C   SER A  11      10.599  97.771  36.078  1.00 32.82           C
ATOM     33  O   SER A  11      10.851  96.569  36.282  1.00 32.20           O
ATOM     34  N   THR A  12       9.597  98.423  36.668  1.00 32.99           N
ATOM     35  CA  THR A  12       8.650  97.794  37.620  1.00 34.28           C
ATOM     36  CB  THR A  12       7.805  98.863  38.317  1.00 37.01           C
ATOM     37  OG1 THR A  12       8.716  99.789  38.903  1.00 38.28           O
ATOM     38  CG2 THR A  12       6.892  98.302  39.379  1.00 41.42           C
ATOM     39  C   THR A  12       7.798  96.762  36.883  1.00 33.64           C
ATOM     40  O   THR A  12       7.697  95.615  37.358  1.00 32.26           O
ATOM     41  N   VAL A  13       7.203  97.140  35.754  1.00 31.60           N
ATOM     42  CA  VAL A  13       6.369  96.212  34.944  1.00 31.77           C
ATOM     43  CB  VAL A  13       5.724  96.946  33.754  1.00 33.63           C
ATOM     44  CG1 VAL A  13       5.050  95.972  32.795  1.00 34.50           C
ATOM     45  CG2 VAL A  13       4.734  97.990  34.239  1.00 35.48           C
ATOM     46  C   VAL A  13       7.225  95.020  34.495  1.00 32.70           C
ATOM     47  O   VAL A  13       6.756  93.860  34.612  1.00 31.49           O
ATOM     48  N   LEU A  14       8.427  95.272  33.974  1.00 30.77           N
ATOM     49  CA  LEU A  14       9.266  94.194  33.401  1.00 30.33           C
ATOM     50  CB  LEU A  14      10.428  94.809  32.628  1.00 29.38           C
ATOM     51  CG  LEU A  14      10.012  95.434  31.297  1.00 30.42           C
ATOM     52  CD1 LEU A  14      11.161  96.225  30.694  1.00 32.56           C
ATOM     53  CD2 LEU A  14       9.522  94.365  30.329  1.00 31.58           C
ATOM     54  C   LEU A  14       9.731  93.257  34.515  1.00 32.33           C
ATOM     55  O   LEU A  14       9.739  92.049  34.285  1.00 31.23           O
ATOM     56  N   SER A  15      10.098  93.790  35.677  1.00 32.24           N
ATOM     57  CA  SER A  15      10.523  92.962  36.829  1.00 32.30           C
ATOM     58  CB  SER A  15      11.021  93.807  37.966  1.00 35.40           C
ATOM     59  OG  SER A  15      11.486  92.964  39.014  1.00 38.08           O
ATOM     60  C   SER A  15       9.347  92.076  37.256  1.00 33.65           C
ATOM     61  O   SER A  15       9.538  90.852  37.434  1.00 32.22           O
ATOM     62  N   PHE A  16       8.162  92.668  37.388  1.00 33.20           N
ATOM     63  CA  PHE A  16       6.927  91.952  37.789  1.00 34.67           C
ATOM     64  CB  PHE A  16       5.757  92.937  37.877  1.00 35.38           C
ATOM     65  CG  PHE A  16       4.433  92.284  38.187  1.00 38.41           C
ATOM     66  CD1 PHE A  16       4.077  92.008  39.499  1.00 39.86           C
ATOM     67  CE1 PHE A  16       2.866  91.391  39.781  1.00 43.16           C
ATOM     68  CZ  PHE A  16       2.014  91.040  38.759  1.00 41.64           C
ATOM     69  CD2 PHE A  16       3.573  91.910  37.168  1.00 40.74           C
ATOM     70  CE2 PHE A  16       2.363  91.296  37.454  1.00 42.75           C
ATOM     71  C   PHE A  16       6.677  90.782  36.826  1.00 36.47           C
ATOM     72  O   PHE A  16       6.413  89.663  37.284  1.00 35.97           O
ATOM     73  N   CYS A  17       6.761  91.017  35.516  1.00 33.45           N
ATOM     74  CA  CYS A  17       6.527  89.980  34.478  1.00 33.07           C
ATOM     75  CB  CYS A  17       6.352  90.602  33.100  1.00 34.99           C
ATOM     76  SG  CYS A  17       4.868  91.636  33.019  1.00 36.70           S
ATOM     77  C   CYS A  17       7.674  88.959  34.475  1.00 33.34           C
ATOM     78  O   CYS A  17       7.380  87.774  34.355  1.00 34.40           O
ATOM     79  N   ALA A  18       8.926  89.401  34.609  1.00 30.57           N
ATOM     80  CA  ALA A  18      10.124  88.551  34.427  1.00 31.44           C
ATOM     81  CB  ALA A  18      11.393  89.349  34.619  1.00 30.76           C
ATOM     82  C   ALA A  18      10.089  87.369  35.400  1.00 31.99           C
ATOM     83  O   ALA A  18      10.542  86.287  35.010  1.00 32.19           O
ATOM     84  N   PHE A  19       9.634  87.581  36.634  1.00 30.73           N
ATOM     85  CA  PHE A  19       9.700  86.551  37.708  1.00 31.83           C
ATOM     86  CB  PHE A  19      10.139  87.190  39.027  1.00 31.54           C
ATOM     87  CG  PHE A  19      11.549  87.712  38.976  1.00 31.29           C
ATOM     88  CD1 PHE A  19      12.628  86.844  39.022  1.00 31.86           C
ATOM     89  CE1 PHE A  19      13.923  87.322  38.959  1.00 31.99           C
ATOM     90  CZ  PHE A  19      14.153  88.672  38.811  1.00 31.71           C
ATOM     91  CD2 PHE A  19      11.797  89.061  38.806  1.00 31.46           C
ATOM     92  CE2 PHE A  19      13.092  89.540  38.731  1.00 31.36           C
ATOM     93  C   PHE A  19       8.379  85.791  37.814  1.00 33.13           C
ATOM     94  O   PHE A  19       8.326  84.820  38.587  1.00 35.17           O
ATOM     95  N   ALA A  20       7.360  86.162  37.033  1.00 33.44           N
ATOM     96  CA  ALA A  20       6.098  85.390  36.945  1.00 35.15           C
ATOM     97  CB  ALA A  20       5.039  86.127  36.162  1.00 34.25           C
ATOM     98  C   ALA A  20       6.415  84.039  36.310  1.00 34.80           C
ATOM     99  O   ALA A  20       7.358  83.953  35.504  1.00 34.80           O
ATOM    100  N   VAL A  21       5.679  82.993  36.666  1.00 35.33           N
ATOM    101  CA  VAL A  21       5.946  81.671  36.034  1.00 37.56           C
ATOM    102  CB  VAL A  21       5.230  80.514  36.752  1.00 42.29           C
ATOM    103  CG1 VAL A  21       5.780  80.336  38.162  1.00 41.36           C
ATOM    104  CG2 VAL A  21       3.724  80.680  36.772  1.00 45.91           C
ATOM    105  C   VAL A  21       5.591  81.776  34.544  1.00 38.54           C
ATOM    106  O   VAL A  21       6.262  81.105  33.760  1.00 38.82           O
ATOM    107  N   ASP A  22       4.609  82.617  34.184  1.00 36.69           N
ATOM    108  CA  ASP A  22       4.200  82.905  32.780  1.00 37.59           C
ATOM    109  CB  ASP A  22       2.792  82.368  32.526  1.00 38.64           C
ATOM    110  CG  ASP A  22       2.355  82.358  31.073  1.00 45.24           C
ATOM    111  OD1 ASP A  22       2.901  83.151  30.277  1.00 43.00           O
ATOM    112  OD2 ASP A  22       1.447  81.549  30.758  1.00 50.62           O
ATOM    113  C   ASP A  22       4.317  84.414  32.531  1.00 31.62           C
ATOM    114  O   ASP A  22       3.365  85.151  32.845  1.00 32.11           O
ATOM    115  N   ALA A  23       5.449  84.856  31.999  1.00 33.67           N
ATOM    116  CA  ALA A  23       5.751  86.292  31.813  1.00 34.59           C
ATOM    117  CB  ALA A  23       7.173  86.467  31.362  1.00 36.78           C
ATOM    118  C   ALA A  23       4.745  86.891  30.825  1.00 34.34           C
ATOM    119  O   ALA A  23       4.260  87.998  31.081  1.00 34.18           O
ATOM    120  N   ALA A  24       4.405  86.168  29.759  1.00 34.76           N
ATOM    121  CA  ALA A  24       3.465  86.649  28.716  1.00 35.59           C
ATOM    122  CB  ALA A  24       3.411  85.659  27.582  1.00 37.16           C
ATOM    123  C   ALA A  24       2.084  86.876  29.337  1.00 35.83           C
ATOM    124  O   ALA A  24       1.445  87.925  29.086  1.00 33.58           O
ATOM    125  N   LYS A  25       1.611  85.923  30.138  1.00 35.94           N
ATOM    126  CA  LYS A  25       0.271  86.038  30.761  1.00 35.33           C
ATOM    127  CB  LYS A  25      -0.106  84.762  31.512  1.00 39.98           C
ATOM    128  CG  LYS A  25      -1.503  84.794  32.111  1.00 43.59           C
ATOM    129  CD  LYS A  25      -1.851  83.529  32.876  1.00 49.79           C
ATOM    130  CE  LYS A  25      -3.327  83.441  33.190  1.00 52.21           C
ATOM    131  NZ  LYS A  25      -3.798  84.633  33.928  1.00 52.06           N
ATOM    132  C   LYS A  25       0.259  87.234  31.715  1.00 34.78           C
ATOM    133  O   LYS A  25      -0.737  87.984  31.728  1.00 35.08           O
ATOM    134  N   ALA A  26       1.343  87.424  32.468  1.00 34.33           N
ATOM    135  CA  ALA A  26       1.502  88.550  33.411  1.00 31.70           C
ATOM    136  CB  ALA A  26       2.827  88.435  34.120  1.00 32.34           C
ATOM    137  C   ALA A  26       1.359  89.883  32.664  1.00 30.23           C
ATOM    138  O   ALA A  26       0.615  90.757  33.131  1.00 32.47           O
ATOM    139  N   TYR A  27       2.033  90.048  31.529  1.00 32.73           N
ATOM    140  CA  TYR A  27       1.966  91.321  30.769  1.00 31.67           C
ATOM    141  CB  TYR A  27       3.045  91.414  29.694  1.00 30.90           C
ATOM    142  CG  TYR A  27       3.083  92.770  29.035  1.00 30.29           C
ATOM    143  CD1 TYR A  27       3.163  93.931  29.787  1.00 31.10           C
ATOM    144  CE1 TYR A  27       3.185  95.184  29.194  1.00 32.06           C
ATOM    145  CZ  TYR A  27       3.145  95.294  27.816  1.00 33.32           C
ATOM    146  OH  TYR A  27       3.189  96.524  27.209  1.00 32.03           O
ATOM    147  CE2 TYR A  27       3.067  94.145  27.053  1.00 32.59           C
ATOM    148  CD2 TYR A  27       3.051  92.900  27.658  1.00 32.03           C
ATOM    149  C   TYR A  27       0.565  91.500  30.172  1.00 33.39           C
ATOM    150  O   TYR A  27      -0.005  92.594  30.277  1.00 33.24           O
ATOM    151  N   LYS A  28       0.003  90.451  29.581  1.00 33.06           N
ATOM    152  CA  LYS A  28      -1.355  90.526  28.979  1.00 37.27           C
ATOM    153  CB  LYS A  28      -1.716  89.207  28.300  1.00 38.22           C
ATOM    154  CG  LYS A  28      -0.883  88.876  27.073  1.00 40.83           C
ATOM    155  CD  LYS A  28      -1.194  87.485  26.582  1.00 46.30           C
ATOM    156  CE  LYS A  28      -0.307  87.022  25.453  1.00 48.80           C
ATOM    157  NZ  LYS A  28      -0.646  85.633  25.070  1.00 54.87           N
ATOM    158  C   LYS A  28      -2.381  90.890  30.055  1.00 34.87           C
ATOM    159  O   LYS A  28      -3.231  91.757  29.789  1.00 36.42           O
ATOM    160  N   ASP A  29      -2.293  90.279  31.238  1.00 35.76           N
ATOM    161  CA  ASP A  29      -3.233  90.543  32.363  1.00 35.53           C
ATOM    162  CB  ASP A  29      -3.017  89.556  33.516  1.00 36.49           C
ATOM    163  CG  ASP A  29      -3.548  88.161  33.233  1.00 41.57           C
ATOM    164  OD1 ASP A  29      -4.335  88.025  32.279  1.00 40.69           O
ATOM    165  OD2 ASP A  29      -3.155  87.222  33.958  1.00 40.56           O
ATOM    166  C   ASP A  29      -3.068  91.991  32.828  1.00 34.03           C
ATOM    167  O   ASP A  29      -4.079  92.650  33.127  1.00 34.25           O
ATOM    168  N   TYR A  30      -1.827  92.465  32.931  1.00 33.30           N
ATOM    169  CA  TYR A  30      -1.518  93.878  33.249  1.00 33.36           C
ATOM    170  CB  TYR A  30      -0.005  94.074  33.330  1.00 33.27           C
ATOM    171  CG  TYR A  30       0.454  95.507  33.298  1.00 31.10           C
ATOM    172  CD1 TYR A  30       0.496  96.277  34.449  1.00 32.87           C
ATOM    173  CE1 TYR A  30       0.980  97.575  34.426  1.00 34.15           C
ATOM    174  CZ  TYR A  30       1.411  98.128  33.234  1.00 33.53           C
ATOM    175  OH  TYR A  30       1.859  99.418  33.187  1.00 36.13           O
ATOM    176  CE2 TYR A  30       1.369  97.376  32.076  1.00 30.54           C
ATOM    177  CD2 TYR A  30       0.909  96.072  32.118  1.00 31.33           C
ATOM    178  C   TYR A  30      -2.184  94.797  32.212  1.00 31.82           C
ATOM    179  O   TYR A  30      -2.810  95.780  32.627  1.00 33.38           O
ATOM    180  N   LEU A  31      -2.053  94.505  30.920  1.00 32.98           N
ATOM    181  CA  LEU A  31      -2.635  95.366  29.852  1.00 34.66           C
ATOM    182  CB  LEU A  31      -2.200  94.857  28.485  1.00 34.83           C
ATOM    183  CG  LEU A  31      -0.741  95.106  28.115  1.00 34.64           C
ATOM    184  CD1 LEU A  31      -0.431  94.386  26.821  1.00 35.59           C
ATOM    185  CD2 LEU A  31      -0.422  96.596  28.005  1.00 34.95           C
ATOM    186  C   LEU A  31      -4.167  95.359  29.955  1.00 35.50           C
ATOM    187  O   LEU A  31      -4.776  96.435  29.832  1.00 34.56           O
ATOM    188  N   ALA A  32      -4.763  94.189  30.181  1.00 35.90           N
ATOM    189  CA  ALA A  32      -6.235  94.022  30.265  1.00 36.59           C
ATOM    190  CB  ALA A  32      -6.577  92.551  30.337  1.00 38.21           C
ATOM    191  C   ALA A  32      -6.778  94.825  31.458  1.00 39.61           C
ATOM    192  O   ALA A  32      -7.916  95.316  31.371  1.00 38.62           O
ATOM    193  N   SER A  33      -5.981  95.024  32.512  1.00 36.94           N
ATOM    194  CA  SER A  33      -6.357  95.780  33.739  1.00 36.31           C
ATOM    195  CB  SER A  33      -5.492  95.355  34.903  1.00 38.27           C
ATOM    196  OG  SER A  33      -4.234  96.024  34.903  1.00 35.56           O
ATOM    197  C   SER A  33      -6.287  97.300  33.517  1.00 35.39           C
ATOM    198  O   SER A  33      -6.654  98.039  34.445  1.00 36.69           O
ATOM    199  N   GLY A  34      -5.814  97.749  32.350  1.00 35.61           N
ATOM    200  CA  GLY A  34      -5.643  99.175  32.005  1.00 35.48           C
ATOM    201  C   GLY A  34      -4.218  99.658  32.204  1.00 38.51           C
ATOM    202  O   GLY A  34      -4.008 100.877  32.253  1.00 36.16           O
ATOM    203  N   GLY A  35      -3.255  98.746  32.351  1.00 35.85           N
ATOM    204  CA  GLY A  35      -1.860  99.129  32.615  1.00 37.41           C
ATOM    205  C   GLY A  35      -1.252  99.859  31.433  1.00 35.69           C
ATOM    206  O   GLY A  35      -1.542  99.472  30.276  1.00 34.98           O
ATOM    207  N   GLN A  36      -0.443 100.882  31.709  1.00 34.90           N
ATOM    208  CA  GLN A  36       0.282 101.650  30.667  1.00 36.54           C
ATOM    209  CB  GLN A  36       0.972 102.884  31.253  1.00 42.91           C
ATOM    210  CG  GLN A  36       0.014 104.049  31.449  1.00 51.97           C
ATOM    211  CD  GLN A  36      -0.380 104.698  30.143  1.00 57.77           C
ATOM    212  OE1 GLN A  36       0.435 104.856  29.234  1.00 61.10           O
ATOM    213  NE2 GLN A  36      -1.641 105.083  30.043  1.00 63.24           N
ATOM    214  C   GLN A  36       1.286 100.722  30.002  1.00 34.24           C
ATOM    215  O   GLN A  36       2.099 100.091  30.682  1.00 35.78           O
ATOM    216  N   PRO A  37       1.262 100.617  28.656  1.00 34.06           N
ATOM    217  CA  PRO A  37       2.224  99.792  27.937  1.00 33.36           C
ATOM    218  CB  PRO A  37       1.876 100.012  26.458  1.00 35.27           C
ATOM    219  CG  PRO A  37       0.396 100.367  26.495  1.00 36.39           C
ATOM    220  CD  PRO A  37       0.256 101.202  27.750  1.00 37.64           C
ATOM    221  C   PRO A  37       3.687 100.156  28.209  1.00 32.91           C
ATOM    222  O   PRO A  37       4.005 101.311  28.550  1.00 33.96           O
ATOM    223  N   ILE A  38       4.528  99.137  28.071  1.00 31.95           N
ATOM    224  CA  ILE A  38       6.007  99.269  28.103  1.00 32.39           C
ATOM    225  CB  ILE A  38       6.689  97.904  27.909  1.00 33.58           C
ATOM    226  CG1 ILE A  38       6.394  96.974  29.090  1.00 36.51           C
ATOM    227  CG2 ILE A  38       8.189  98.076  27.701  1.00 34.27           C
ATOM    228  CD1 ILE A  38       6.536  95.516  28.752  1.00 38.95           C
ATOM    229  C   ILE A  38       6.393 100.271  27.015  1.00 32.17           C
ATOM    230  O   ILE A  38       5.837 100.191  25.891  1.00 30.30           O
ATOM    231  N   THR A  39       7.257 101.217  27.366  1.00 33.72           N
ATOM    232  CA  THR A  39       7.766 102.263  26.450  1.00 32.14           C
ATOM    233  CB  THR A  39       7.465 103.660  27.008  1.00 33.40           C
ATOM    234  OG1 THR A  39       8.135 103.858  28.254  1.00 32.89           O
ATOM    235  CG2 THR A  39       5.980 103.901  27.193  1.00 34.60           C
ATOM    236  C   THR A  39       9.251 102.035  26.181  1.00 34.69           C
ATOM    237  O   THR A  39       9.789 100.949  26.530  1.00 32.84           O
ATOM    238  N   ASN A  40       9.889 103.020  25.540  1.00 34.26           N
ATOM    239  CA  ASN A  40      11.349 103.023  25.283  1.00 37.10           C
ATOM    240  CB  ASN A  40      12.149 102.975  26.584  1.00 39.24           C
ATOM    241  CG  ASN A  40      11.861 104.182  27.453  1.00 47.05           C
ATOM    242  OD1 ASN A  40      11.351 105.195  26.977  1.00 57.17           O
ATOM    243  ND2 ASN A  40      12.183 104.096  28.728  1.00 52.69           N
ATOM    244  C   ASN A  40      11.693 101.888  24.323  1.00 37.25           C
ATOM    245  O   ASN A  40      12.848 101.444  24.329  1.00 38.07           O
ATOM    246  N   CYS A  41      10.749 101.477  23.476  1.00 35.89           N
ATOM    247  CA  CYS A  41      11.053 100.651  22.283  1.00 35.53           C
ATOM    248  CB  CYS A  41       9.802 100.053  21.661  1.00 38.33           C
ATOM    249  SG  CYS A  41       8.822  99.074  22.834  1.00 38.94           S
ATOM    250  C   CYS A  41      11.784 101.542  21.271  1.00 38.17           C
ATOM    251  O   CYS A  41      11.575 102.777  21.309  1.00 39.10           O
ATOM    252  N   VAL A  42      12.639 100.959  20.437  1.00 36.00           N
ATOM    253  CA  VAL A  42      13.496 101.734  19.495  1.00 36.22           C
ATOM    254  CB  VAL A  42      14.863 101.063  19.287  1.00 40.74           C
ATOM    255  CG1 VAL A  42      15.741 101.885  18.354  1.00 41.72           C
ATOM    256  CG2 VAL A  42      15.573 100.825  20.613  1.00 40.58           C
ATOM    257  C   VAL A  42      12.721 101.934  18.187  1.00 34.58           C
ATOM    258  O   VAL A  42      12.623 100.994  17.397  1.00 34.64           O
ATOM    259  N   LYS A  43      12.191 103.134  17.966  1.00 34.00           N
ATOM    260  CA  LYS A  43      11.417 103.454  16.745  1.00 37.42           C
ATOM    261  CB  LYS A  43      10.444 104.607  16.974  1.00 41.28           C
ATOM    262  CG  LYS A  43       9.378 104.749  15.901  1.00 45.68           C
ATOM    263  CD  LYS A  43       8.345 105.800  16.239  1.00 51.16           C
ATOM    264  CE  LYS A  43       7.182 105.811  15.269  1.00 53.50           C
ATOM    265  NZ  LYS A  43       7.634 106.082  13.886  1.00 55.80           N
ATOM    266  C   LYS A  43      12.419 103.812  15.648  1.00 38.27           C
ATOM    267  O   LYS A  43      13.372 104.549  15.941  1.00 39.94           O
ATOM    268  N   MET A  44      12.195 103.324  14.434  1.00 36.67           N
ATOM    269  CA  MET A  44      13.126 103.526  13.293  1.00 39.27           C
ATOM    270  CB  MET A  44      13.261 102.235  12.490  1.00 39.44           C
ATOM    271  CG  MET A  44      13.645 101.059  13.377  1.00 43.71           C
ATOM    272  SD  MET A  44      15.075 101.416  14.447  1.00 51.19           S
ATOM    273  CE  MET A  44      16.288 101.467  13.143  1.00 41.01           C
ATOM    274  C   MET A  44      12.619 104.652  12.393  1.00 40.04           C
ATOM    275  O   MET A  44      11.402 104.735  12.129  1.00 40.60           O
ATOM    276  N   LEU A  45      13.546 105.476  11.909  1.00 39.18           N
ATOM    277  CA  LEU A  45      13.276 106.443  10.821  1.00 38.98           C
ATOM    278  CB  LEU A  45      14.419 107.461  10.792  1.00 38.46           C
ATOM    279  CG  LEU A  45      14.271 108.589   9.777  1.00 38.41           C
ATOM    280  CD1 LEU A  45      12.988 109.377  10.006  1.00 40.85           C
ATOM    281  CD2 LEU A  45      15.482 109.500   9.827  1.00 39.83           C
ATOM    282  C   LEU A  45      13.169 105.658   9.510  1.00 38.65           C
ATOM    283  O   LEU A  45      14.130 104.953   9.177  1.00 40.26           O
ATOM    284  N   CYS A  46      12.037 105.736   8.805  1.00 41.51           N
ATOM    285  CA  CYS A  46      11.859 105.043   7.502  1.00 45.62           C
ATOM    286  CB  CYS A  46      11.446 103.591   7.715  1.00 47.84           C
ATOM    287  SG  CYS A  46       9.899 103.426   8.635  1.00 53.20           S
ATOM    288  C   CYS A  46      10.863 105.787   6.608  1.00 44.31           C
ATOM    289  O   CYS A  46      10.170 106.708   7.083  1.00 43.47           O
ATOM    290  N   THR A  47      10.829 105.412   5.332  1.00 48.13           N
ATOM    291  CA  THR A  47      10.059 106.109   4.267  1.00 49.56           C
ATOM    292  CB  THR A  47      10.708 105.879   2.898  1.00 53.16           C
ATOM    293  OG1 THR A  47      10.805 104.466   2.715  1.00 55.62           O
ATOM    294  CG2 THR A  47      12.074 106.517   2.778  1.00 51.53           C
ATOM    295  C   THR A  47       8.609 105.627   4.251  1.00 52.41           C
ATOM    296  O   THR A  47       7.797 106.279   3.571  1.00 53.33           O
ATOM    297  N   HIS A  48       8.301 104.529   4.954  1.00 46.90           N
ATOM    298  CA  HIS A  48       6.964 103.883   4.971  1.00 46.69           C
ATOM    299  CB  HIS A  48       5.940 104.802   5.655  1.00 48.85           C
ATOM    300  CG  HIS A  48       6.280 105.111   7.074  1.00 49.98           C
ATOM    301  ND1 HIS A  48       5.783 104.375   8.129  1.00 49.11           N
ATOM    302  CE1 HIS A  48       6.249 104.862   9.260  1.00 47.72           C
ATOM    303  NE2 HIS A  48       7.038 105.895   8.978  1.00 53.04           N
ATOM    304  CD2 HIS A  48       7.065 106.064   7.619  1.00 50.88           C
ATOM    305  C   HIS A  48       6.569 103.462   3.545  1.00 47.60           C
ATOM    306  O   HIS A  48       5.374 103.534   3.223  1.00 49.98           O
ATOM    307  N   THR A  49       7.543 103.018   2.744  1.00 49.77           N
ATOM    308  CA  THR A  49       7.372 102.528   1.350  1.00 51.97           C
ATOM    309  CB  THR A  49       8.196 103.338   0.335  1.00 54.64           C
ATOM    310  OG1 THR A  49       9.568 102.939   0.402  1.00 59.37           O
ATOM    311  CG2 THR A  49       8.111 104.828   0.549  1.00 55.76           C
ATOM    312  C   THR A  49       7.822 101.072   1.263  1.00 50.50           C
ATOM    313  O   THR A  49       8.105 100.618   0.144  1.00 51.67           O
ATOM    314  N   GLY A  50       7.933 100.381   2.400  1.00 45.76           N
ATOM    315  CA  GLY A  50       8.515  99.029   2.446  1.00 43.39           C
ATOM    316  C   GLY A  50       7.495  97.961   2.104  1.00 43.94           C
ATOM    317  O   GLY A  50       6.331  98.310   1.812  1.00 45.52           O
ATOM    318  N   THR A  51       7.905  96.696   2.203  1.00 45.51           N
ATOM    319  CA  THR A  51       7.101  95.499   1.845  1.00 46.23           C
ATOM    320  CB  THR A  51       7.961  94.232   1.839  1.00 49.84           C
ATOM    321  OG1 THR A  51       8.461  94.004   3.159  1.00 48.61           O
ATOM    322  CG2 THR A  51       9.110  94.310   0.859  1.00 49.55           C
ATOM    323  C   THR A  51       5.914  95.328   2.801  1.00 47.28           C
ATOM    324  O   THR A  51       4.919  94.714   2.384  1.00 46.20           O
ATOM    325  N   GLY A  52       6.012  95.829   4.038  1.00 43.38           N
ATOM    326  CA  GLY A  52       4.979  95.629   5.069  1.00 42.21           C
ATOM    327  C   GLY A  52       5.054  94.250   5.710  1.00 40.00           C
ATOM    328  O   GLY A  52       4.166  93.936   6.514  1.00 39.26           O
ATOM    329  N   GLN A  53       6.077  93.454   5.393  1.00 40.56           N
ATOM    330  CA AGLN A  53       6.298  92.147   6.072  0.52 43.02           C
ATOM    331  CA BGLN A  53       6.385  92.157   6.061  0.48 42.52           C
ATOM    332  CB AGLN A  53       7.429  91.366   5.403  0.52 45.35           C
ATOM    333  CB BGLN A  53       7.671  91.569   5.477  0.48 43.76           C
ATOM    334  CG AGLN A  53       7.024  90.791   4.051  0.52 47.17           C
ATOM    335  CG BGLN A  53       7.535  91.117   4.030  0.48 46.27           C
ATOM    336  CD AGLN A  53       8.022  89.801   3.508  0.52 47.96           C
ATOM    337  CD BGLN A  53       6.754  89.835   3.937  0.48 45.67           C
ATOM    338  OE1AGLN A  53       7.656  88.761   2.968  0.52 55.15           O
ATOM    339  OE1BGLN A  53       7.234  88.772   4.318  0.48 48.76           O
ATOM    340  NE2AGLN A  53       9.299  90.119   3.641  0.52 50.93           N
ATOM    341  NE2BGLN A  53       5.534  89.934   3.436  0.48 45.28           N
ATOM    342  C   GLN A  53       6.550  92.401   7.567  1.00 41.69           C
ATOM    343  O   GLN A  53       7.067  93.481   7.921  1.00 39.34           O
ATOM    344  N   ALA A  54       6.159  91.444   8.407  1.00 40.34           N
ATOM    345  CA  ALA A  54       6.123  91.605   9.881  1.00 41.84           C
ATOM    346  CB  ALA A  54       5.412  90.440  10.518  1.00 43.46           C
ATOM    347  C   ALA A  54       7.534  91.757  10.458  1.00 40.42           C
ATOM    348  O   ALA A  54       7.705  92.625  11.321  1.00 38.35           O
ATOM    349  N   ILE A  55       8.481  90.901  10.067  1.00 39.33           N
ATOM    350  CA  ILE A  55       9.829  90.821  10.710  1.00 40.33           C
ATOM    351  CB  ILE A  55       9.929  89.632  11.691  1.00 40.57           C
ATOM    352  CG1 ILE A  55       8.879  89.712  12.802  1.00 41.86           C
ATOM    353  CG2 ILE A  55      11.336  89.528  12.263  1.00 41.06           C
ATOM    354  CD1 ILE A  55       8.799  88.466  13.659  1.00 42.92           C
ATOM    355  C   ILE A  55      10.880  90.723   9.609  1.00 42.80           C
ATOM    356  O   ILE A  55      10.835  89.747   8.855  1.00 43.73           O
ATOM    357  N   THR A  56      11.813  91.674   9.550  1.00 40.46           N
ATOM    358  CA  THR A  56      12.659  91.903   8.352  1.00 41.04           C
ATOM    359  CB  THR A  56      12.013  92.969   7.464  1.00 42.01           C
ATOM    360  OG1 THR A  56      11.772  94.147   8.236  1.00 42.92           O
ATOM    361  CG2 THR A  56      10.713  92.494   6.854  1.00 43.17           C
ATOM    362  C   THR A  56      14.093  92.252   8.751  1.00 42.76           C
ATOM    363  O   THR A  56      14.321  92.642   9.908  1.00 37.78           O
ATOM    364  N   VAL A  57      15.020  92.107   7.800  1.00 42.41           N
ATOM    365  CA  VAL A  57      16.478  92.342   7.988  1.00 45.33           C
ATOM    366  CB  VAL A  57      17.282  91.734   6.820  1.00 49.31           C
ATOM    367  CG1 VAL A  57      18.744  92.149   6.839  1.00 51.44           C
ATOM    368  CG2 VAL A  57      17.157  90.220   6.808  1.00 53.28           C
ATOM    369  C   VAL A  57      16.723  93.847   8.137  1.00 41.33           C
ATOM    370  O   VAL A  57      17.652  94.202   8.851  1.00 39.87           O
ATOM    371  N   THR A  58      15.939  94.683   7.447  1.00 42.43           N
ATOM    372  CA  THR A  58      15.966  96.169   7.532  1.00 41.64           C
ATOM    373  CB  THR A  58      16.611  96.805   6.291  1.00 43.60           C
ATOM    374  OG1 THR A  58      15.769  96.552   5.168  1.00 46.54           O
ATOM    375  CG2 THR A  58      17.995  96.270   6.002  1.00 46.04           C
ATOM    376  C   THR A  58      14.532  96.653   7.691  1.00 40.16           C
ATOM    377  O   THR A  58      13.606  95.892   7.417  1.00 40.44           O
ATOM    378  N   PRO A  59      14.292  97.907   8.143  1.00 38.96           N
ATOM    379  CA  PRO A  59      12.930  98.415   8.296  1.00 38.85           C
ATOM    380  CB  PRO A  59      13.135  99.860   8.764  1.00 39.98           C
ATOM    381  CG  PRO A  59      14.482  99.828   9.452  1.00 40.08           C
ATOM    382  CD  PRO A  59      15.299  98.872   8.606  1.00 39.83           C
ATOM    383  C   PRO A  59      12.127  98.322   6.987  1.00 42.53           C
ATOM    384  O   PRO A  59      12.661  98.628   5.935  1.00 43.43           O
ATOM    385  N   GLU A  60      10.878  97.868   7.081  1.00 39.42           N
ATOM    386  CA  GLU A  60       9.996  97.604   5.913  1.00 40.65           C
ATOM    387  CB  GLU A  60       9.972  96.107   5.590  1.00 41.08           C
ATOM    388  CG  GLU A  60      11.253  95.577   4.979  1.00 43.25           C
ATOM    389  CD  GLU A  60      11.609  96.121   3.603  1.00 48.11           C
ATOM    390  OE1 GLU A  60      10.758  96.791   2.988  1.00 46.85           O
ATOM    391  OE2 GLU A  60      12.749  95.873   3.161  1.00 50.04           O
ATOM    392  C   GLU A  60       8.576  98.106   6.184  1.00 39.24           C
ATOM    393  O   GLU A  60       7.650  97.585   5.540  1.00 40.40           O
ATOM    394  N   ALA A  61       8.384  99.095   7.064  1.00 40.15           N
ATOM    395  CA  ALA A  61       7.037  99.655   7.320  1.00 39.03           C
ATOM    396  CB  ALA A  61       7.093 100.792   8.304  1.00 39.26           C
ATOM    397  C   ALA A  61       6.424 100.123   5.991  1.00 41.13           C
ATOM    398  O   ALA A  61       7.135 100.796   5.225  1.00 41.12           O
ATOM    399  N   ASN A  62       5.159  99.785   5.741  1.00 41.19           N
ATOM    400  CA  ASN A  62       4.338 100.412   4.667  1.00 42.37           C
ATOM    401  CB  ASN A  62       3.408  99.403   3.996  1.00 43.38           C
ATOM    402  CG  ASN A  62       2.403  98.796   4.950  1.00 41.10           C
ATOM    403  OD1 ASN A  62       2.058  99.390   5.966  1.00 41.06           O
ATOM    404  ND2 ASN A  62       1.945  97.600   4.637  1.00 42.30           N
ATOM    405  C   ASN A  62       3.614 101.610   5.293  1.00 43.24           C
ATOM    406  O   ASN A  62       3.945 101.955   6.445  1.00 39.23           O
ATOM    407  N   MET A  63       2.651 102.223   4.595  1.00 43.24           N
ATOM    408  CA  MET A  63       2.017 103.482   5.081  1.00 47.28           C
ATOM    409  CB  MET A  63       1.212 104.185   3.981  1.00 48.90           C
ATOM    410  CG  MET A  63       1.975 105.313   3.307  1.00 55.33           C
ATOM    411  SD  MET A  63       2.414 106.691   4.437  1.00 63.10           S
ATOM    412  CE  MET A  63       0.791 107.343   4.823  1.00 64.20           C
ATOM    413  C   MET A  63       1.109 103.217   6.292  1.00 43.62           C
ATOM    414  O   MET A  63       0.692 104.206   6.913  1.00 45.36           O
ATOM    415  N   ASP A  64       0.821 101.957   6.635  1.00 44.46           N
ATOM    416  CA  ASP A  64      -0.088 101.609   7.763  1.00 44.73           C
ATOM    417  CB  ASP A  64      -1.075 100.508   7.370  1.00 49.10           C
ATOM    418  CG  ASP A  64      -1.928 100.851   6.162  1.00 55.78           C
ATOM    419  OD1 ASP A  64      -2.398 102.000   6.086  1.00 59.14           O
ATOM    420  OD2 ASP A  64      -2.089  99.966   5.303  1.00 62.70           O
ATOM    421  C   ASP A  64       0.707 101.135   8.986  1.00 43.83           C
ATOM    422  O   ASP A  64       0.062 100.661   9.938  1.00 42.41           O
ATOM    423  N   GLN A  65       2.037 101.227   8.962  1.00 40.38           N
ATOM    424  CA  GLN A  65       2.896 100.596  10.004  1.00 39.33           C
ATOM    425  CB  GLN A  65       3.596  99.356   9.469  1.00 38.51           C
ATOM    426  CG  GLN A  65       2.640  98.267   9.022  1.00 38.20           C
ATOM    427  CD  GLN A  65       3.372  97.256   8.180  1.00 36.62           C
ATOM    428  OE1 GLN A  65       4.380  97.561   7.541  1.00 38.43           O
ATOM    429  NE2 GLN A  65       2.891  96.029   8.201  1.00 40.26           N
ATOM    430  C   GLN A  65       3.967 101.561  10.495  1.00 39.96           C
ATOM    431  O   GLN A  65       4.261 102.552   9.793  1.00 37.88           O
ATOM    432  N   GLU A  66       4.514 101.257  11.674  1.00 36.26           N
ATOM    433  CA  GLU A  66       5.789 101.803  12.186  1.00 37.86           C
ATOM    434  CB  GLU A  66       5.595 102.422  13.570  1.00 40.68           C
ATOM    435  CG  GLU A  66       4.419 103.380  13.672  1.00 44.33           C
ATOM    436  CD  GLU A  66       4.488 104.616  12.788  1.00 49.33           C
ATOM    437  OE1 GLU A  66       5.607 105.065  12.477  1.00 46.38           O
ATOM    438  OE2 GLU A  66       3.408 105.123  12.414  1.00 54.30           O
ATOM    439  C   GLU A  66       6.800 100.652  12.234  1.00 38.74           C
ATOM    440  O   GLU A  66       6.380  99.493  12.386  1.00 39.88           O
ATOM    441  N   SER A  67       8.086 100.955  12.090  1.00 36.49           N
ATOM    442  CA  SER A  67       9.193  99.979  12.235  1.00 36.24           C
ATOM    443  CB  SER A  67      10.158 100.039  11.073  1.00 38.32           C
ATOM    444  OG  SER A  67       9.550  99.534   9.891  1.00 39.10           O
ATOM    445  C   SER A  67       9.898 100.226  13.569  1.00 35.88           C
ATOM    446  O   SER A  67      10.090 101.408  13.937  1.00 36.75           O
ATOM    447  N   PHE A  68      10.268  99.148  14.262  1.00 34.81           N
ATOM    448  CA  PHE A  68      11.016  99.194  15.544  1.00 34.99           C
ATOM    449  CB  PHE A  68      10.112  98.860  16.734  1.00 36.76           C
ATOM    450  CG  PHE A  68       8.980  99.821  16.974  1.00 34.22           C
ATOM    451  CD1 PHE A  68       7.773  99.670  16.310  1.00 37.06           C
ATOM    452  CE1 PHE A  68       6.716 100.534  16.554  1.00 36.24           C
ATOM    453  CZ  PHE A  68       6.866 101.568  17.446  1.00 36.72           C
ATOM    454  CD2 PHE A  68       9.116 100.866  17.876  1.00 35.34           C
ATOM    455  CE2 PHE A  68       8.058 101.727  18.122  1.00 36.00           C
ATOM    456  C   PHE A  68      12.149  98.181  15.520  1.00 33.80           C
ATOM    457  O   PHE A  68      12.050  97.162  14.796  1.00 34.81           O
ATOM    458  N   GLY A  69      13.181  98.435  16.323  1.00 33.63           N
ATOM    459  CA  GLY A  69      14.211  97.426  16.607  1.00 33.86           C
ATOM    460  C   GLY A  69      13.551  96.230  17.267  1.00 33.20           C
ATOM    461  O   GLY A  69      12.803  96.440  18.240  1.00 33.69           O
ATOM    462  N   GLY A  70      13.808  95.026  16.758  1.00 32.81           N
ATOM    463  CA  GLY A  70      13.110  93.799  17.190  1.00 32.50           C
ATOM    464  C   GLY A  70      13.270  93.517  18.673  1.00 33.47           C
ATOM    465  O   GLY A  70      12.240  93.276  19.345  1.00 33.77           O
ATOM    466  N   ALA A  71      14.505  93.480  19.184  1.00 34.22           N
ATOM    467  CA  ALA A  71      14.757  93.104  20.595  1.00 34.70           C
ATOM    468  CB  ALA A  71      16.226  93.093  20.905  1.00 34.85           C
ATOM    469  C   ALA A  71      13.997  94.051  21.533  1.00 35.51           C
ATOM    470  O   ALA A  71      13.476  93.566  22.553  1.00 33.04           O
ATOM    471  N   SER A  72      13.906  95.344  21.199  1.00 33.72           N
ATOM    472  CA  SER A  72      13.264  96.361  22.073  1.00 32.78           C
ATOM    473  CB  SER A  72      13.554  97.763  21.578  1.00 34.18           C
ATOM    474  OG  SER A  72      12.765  98.080  20.437  1.00 33.49           O
ATOM    475  C   SER A  72      11.755  96.095  22.198  1.00 32.30           C
ATOM    476  O   SER A  72      11.139  96.614  23.157  1.00 33.57           O
ATOM    477  N   CYS A  73      11.171  95.312  21.286  1.00 32.52           N
ATOM    478  CA  CYS A  73       9.718  94.998  21.233  1.00 32.73           C
ATOM    479  CB  CYS A  73       9.187  95.135  19.814  1.00 35.29           C
ATOM    480  SG  CYS A  73       9.378  96.822  19.205  1.00 37.76           S
ATOM    481  C   CYS A  73       9.434  93.569  21.699  1.00 33.55           C
ATOM    482  O   CYS A  73       8.291  93.142  21.554  1.00 32.97           O
ATOM    483  N   CYS A  74      10.440  92.858  22.206  1.00 32.94           N
ATOM    484  CA  CYS A  74      10.319  91.439  22.618  1.00 31.21           C
ATOM    485  CB  CYS A  74      11.498  90.624  22.102  1.00 32.50           C
ATOM    486  SG  CYS A  74      11.466  88.920  22.712  1.00 35.23           S
ATOM    487  C   CYS A  74      10.259  91.357  24.145  1.00 31.55           C
ATOM    488  O   CYS A  74      11.238  91.761  24.784  1.00 31.14           O
ATOM    489  N   LEU A  75       9.154  90.865  24.715  1.00 31.59           N
ATOM    490  CA  LEU A  75       9.004  90.787  26.192  1.00 31.88           C
ATOM    491  CB  LEU A  75       7.664  90.143  26.542  1.00 33.94           C
ATOM    492  CG  LEU A  75       7.370  90.041  28.033  1.00 34.59           C
ATOM    493  CD1 LEU A  75       7.065  91.404  28.619  1.00 35.21           C
ATOM    494  CD2 LEU A  75       6.219  89.076  28.279  1.00 35.97           C
ATOM    495  C   LEU A  75      10.171  89.991  26.796  1.00 31.93           C
ATOM    496  O   LEU A  75      10.676  90.416  27.841  1.00 32.05           O
ATOM    497  N   TYR A  76      10.587  88.883  26.175  1.00 32.00           N
ATOM    498  CA  TYR A  76      11.625  87.968  26.722  1.00 33.33           C
ATOM    499  CB  TYR A  76      11.601  86.638  25.966  1.00 34.24           C
ATOM    500  CG  TYR A  76      10.230  86.020  25.977  1.00 35.67           C
ATOM    501  CD1 TYR A  76       9.757  85.392  27.115  1.00 36.98           C
ATOM    502  CE1 TYR A  76       8.481  84.863  27.163  1.00 40.23           C
ATOM    503  CZ  TYR A  76       7.652  84.962  26.063  1.00 42.07           C
ATOM    504  OH  TYR A  76       6.389  84.451  26.128  1.00 42.89           O
ATOM    505  CE2 TYR A  76       8.104  85.590  24.914  1.00 39.90           C
ATOM    506  CD2 TYR A  76       9.381  86.122  24.886  1.00 37.14           C
ATOM    507  C   TYR A  76      12.986  88.668  26.718  1.00 32.80           C
ATOM    508  O   TYR A  76      13.720  88.577  27.719  1.00 32.55           O
ATOM    509  N   CYS A  77      13.307  89.385  25.643  1.00 33.53           N
ATOM    510  CA  CYS A  77      14.548  90.188  25.547  1.00 34.26           C
ATOM    511  CB  CYS A  77      14.717  90.787  24.159  1.00 34.33           C
ATOM    512  SG  CYS A  77      15.283  89.618  22.887  1.00 38.47           S
ATOM    513  C   CYS A  77      14.511  91.284  26.628  1.00 34.19           C
ATOM    514  O   CYS A  77      15.513  91.458  27.352  1.00 32.68           O
ATOM    515  N   ARG A  78      13.387  91.993  26.745  1.00 32.55           N
ATOM    516  CA  ARG A  78      13.251  93.156  27.660  1.00 32.64           C
ATOM    517  CB  ARG A  78      11.972  93.937  27.356  1.00 32.58           C
ATOM    518  CG  ARG A  78      12.021  94.745  26.065  1.00 32.88           C
ATOM    519  CD  ARG A  78      12.956  95.939  26.154  1.00 32.33           C
ATOM    520  NE  ARG A  78      12.553  96.969  27.109  1.00 32.23           N
ATOM    521  CZ  ARG A  78      11.762  98.008  26.838  1.00 32.27           C
ATOM    522  NH1 ARG A  78      11.212  98.140  25.642  1.00 33.61           N
ATOM    523  NH2 ARG A  78      11.489  98.892  27.782  1.00 31.19           N
ATOM    524  C   ARG A  78      13.259  92.686  29.118  1.00 33.33           C
ATOM    525  O   ARG A  78      13.734  93.466  29.970  1.00 33.16           O
ATOM    526  N   CYS A  79      12.751  91.479  29.385  1.00 31.90           N
ATOM    527  CA  CYS A  79      12.750  90.842  30.732  1.00 31.37           C
ATOM    528  CB  CYS A  79      11.572  89.894  30.881  1.00 31.02           C
ATOM    529  SG  CYS A  79       9.974  90.730  31.010  1.00 34.72           S
ATOM    530  C   CYS A  79      14.051  90.072  31.014  1.00 34.73           C
ATOM    531  O   CYS A  79      14.179  89.575  32.139  1.00 33.36           O
ATOM    532  N   HIS A  80      14.966  89.949  30.045  1.00 35.49           N
ATOM    533  CA  HIS A  80      16.253  89.210  30.188  1.00 37.91           C
ATOM    534  CB  HIS A  80      17.170  89.877  31.228  1.00 39.71           C
ATOM    535  CG  HIS A  80      17.401  91.323  30.981  1.00 41.18           C
ATOM    536  ND1 HIS A  80      18.144  91.775  29.912  1.00 48.21           N
ATOM    537  CE1 HIS A  80      18.177  93.094  29.936  1.00 47.98           C
ATOM    538  NE2 HIS A  80      17.473  93.507  30.994  1.00 45.15           N
ATOM    539  CD2 HIS A  80      17.005  92.417  31.666  1.00 42.58           C
ATOM    540  C   HIS A  80      15.992  87.758  30.595  1.00 39.34           C
ATOM    541  O   HIS A  80      16.730  87.251  31.461  1.00 41.60           O
ATOM    542  N   ILE A  81      14.974  87.111  30.029  1.00 37.79           N
ATOM    543  CA  ILE A  81      14.633  85.702  30.385  1.00 39.85           C
ATOM    544  CB  ILE A  81      13.256  85.589  31.060  1.00 40.01           C
ATOM    545  CG1 ILE A  81      12.138  86.143  30.176  1.00 39.21           C
ATOM    546  CG2 ILE A  81      13.290  86.244  32.433  1.00 40.52           C
ATOM    547  CD1 ILE A  81      10.752  85.990  30.759  1.00 39.18           C
ATOM    548  C   ILE A  81      14.715  84.831  29.134  1.00 39.76           C
ATOM    549  O   ILE A  81      14.758  85.377  28.013  1.00 35.83           O
ATOM    550  N   ASP A  82      14.702  83.517  29.330  1.00 43.35           N
ATOM    551  CA  ASP A  82      14.746  82.534  28.217  1.00 43.89           C
ATOM    552  CB  ASP A  82      14.909  81.102  28.737  1.00 49.74           C
ATOM    553  CG  ASP A  82      16.235  80.833  29.430  1.00 54.50           C
ATOM    554  OD1 ASP A  82      17.227  81.537  29.122  1.00 53.48           O
ATOM    555  OD2 ASP A  82      16.269  79.908  30.269  1.00 67.98           O
ATOM    556  C   ASP A  82      13.481  82.693  27.374  1.00 42.01           C
ATOM    557  O   ASP A  82      12.415  83.025  27.920  1.00 41.29           O
ATOM    558  N   HIS A  83      13.599  82.467  26.072  1.00 39.59           N
ATOM    559  CA  HIS A  83      12.469  82.514  25.117  1.00 41.44           C
ATOM    560  CB  HIS A  83      12.982  82.851  23.724  1.00 40.89           C
ATOM    561  CG  HIS A  83      13.460  84.255  23.621  1.00 38.63           C
ATOM    562  ND1 HIS A  83      14.559  84.708  24.317  1.00 39.70           N
ATOM    563  CE1 HIS A  83      14.739  85.988  24.052  1.00 39.64           C
ATOM    564  NE2 HIS A  83      13.775  86.370  23.207  1.00 35.18           N
ATOM    565  CD2 HIS A  83      12.966  85.311  22.940  1.00 36.37           C
ATOM    566  C   HIS A  83      11.733  81.184  25.167  1.00 48.30           C
ATOM    567  O   HIS A  83      12.360  80.148  25.383  1.00 51.37           O
ATOM    568  N   PRO A  84      10.398  81.186  24.973  1.00 52.24           N
ATOM    569  CA  PRO A  84       9.581  79.988  25.176  1.00 59.07           C
ATOM    570  CB  PRO A  84       8.185  80.599  25.395  1.00 59.39           C
ATOM    571  CG  PRO A  84       8.181  81.816  24.488  1.00 57.75           C
ATOM    572  CD  PRO A  84       9.596  82.356  24.575  1.00 56.10           C
ATOM    573  C   PRO A  84       9.605  79.026  23.979  1.00 64.60           C
ATOM    574  O   PRO A  84       8.580  78.830  23.358  1.00 69.69           O
ATOM    575  N   ASN A  85      10.773  78.456  23.684  1.00 69.23           N
ATOM    576  CA  ASN A  85      10.952  77.403  22.648  1.00 76.14           C
ATOM    577  CB  ASN A  85      11.032  78.020  21.249  1.00 75.71           C
ATOM    578  CG  ASN A  85      12.290  78.835  21.043  1.00 76.97           C
ATOM    579  OD1 ASN A  85      13.387  78.282  21.005  1.00 76.38           O
ATOM    580  ND2 ASN A  85      12.139  80.144  20.914  1.00 79.11           N
ATOM    581  C   ASN A  85      12.172  76.569  23.034  1.00 83.07           C
ATOM    582  O   ASN A  85      13.017  77.036  23.801  1.00 81.29           O
ATOM    583  N   PRO A  86      12.306  75.321  22.520  1.00 90.74           N
ATOM    584  CA  PRO A  86      13.345  74.400  22.990  1.00 88.54           C
ATOM    585  CB  PRO A  86      13.214  73.172  22.069  1.00 91.19           C
ATOM    586  CG  PRO A  86      12.381  73.650  20.891  1.00 91.98           C
ATOM    587  CD  PRO A  86      11.482  74.730  21.451  1.00 90.88           C
ATOM    588  C   PRO A  86      14.765  74.989  22.923  1.00 85.60           C
ATOM    589  O   PRO A  86      15.477  74.886  23.906  1.00 86.74           O
ATOM    590  N   LYS A  87      15.129  75.606  21.793  1.00 80.90           N
ATOM    591  CA  LYS A  87      16.482  76.185  21.554  1.00 77.84           C
ATOM    592  CB  LYS A  87      16.792  76.202  20.054  1.00 82.62           C
ATOM    593  CG  LYS A  87      17.304  74.882  19.488  1.00 89.75           C
ATOM    594  CD  LYS A  87      18.740  74.568  19.885  1.00 93.94           C
ATOM    595  CE  LYS A  87      19.322  73.369  19.165  1.00 95.22           C
ATOM    596  NZ  LYS A  87      18.758  72.095  19.673  1.00 96.62           N
ATOM    597  C   LYS A  87      16.588  77.593  22.161  1.00 73.01           C
ATOM    598  O   LYS A  87      17.717  78.122  22.201  1.00 70.87           O
ATOM    599  N   GLY A  88      15.476  78.177  22.625  1.00 65.56           N
ATOM    600  CA  GLY A  88      15.437  79.544  23.182  1.00 65.23           C
ATOM    601  C   GLY A  88      15.859  80.590  22.158  1.00 61.46           C
ATOM    602  O   GLY A  88      16.510  81.581  22.553  1.00 56.81           O
ATOM    603  N   PHE A  89      15.507  80.382  20.886  1.00 58.54           N
ATOM    604  CA  PHE A  89      15.808  81.308  19.761  1.00 60.79           C
ATOM    605  CB  PHE A  89      15.728  80.564  18.422  1.00 67.74           C
ATOM    606  CG  PHE A  89      15.848  81.435  17.195  1.00 75.82           C
ATOM    607  CD1 PHE A  89      17.026  82.119  16.922  1.00 78.69           C
ATOM    608  CE1 PHE A  89      17.138  82.917  15.792  1.00 79.79           C
ATOM    609  CZ  PHE A  89      16.079  83.034  14.918  1.00 78.56           C
ATOM    610  CD2 PHE A  89      14.791  81.562  16.301  1.00 78.26           C
ATOM    611  CE2 PHE A  89      14.907  82.358  15.171  1.00 76.46           C
ATOM    612  C   PHE A  89      14.830  82.485  19.832  1.00 54.06           C
ATOM    613  O   PHE A  89      13.670  82.268  20.235  1.00 52.59           O
ATOM    614  N   CYS A  90      15.280  83.692  19.474  1.00 47.60           N
ATOM    615  CA  CYS A  90      14.404  84.885  19.347  1.00 43.83           C
ATOM    616  CB  CYS A  90      14.964  86.095  20.082  1.00 42.89           C
ATOM    617  SG  CYS A  90      13.797  87.481  20.039  1.00 40.16           S
ATOM    618  C   CYS A  90      14.221  85.239  17.868  1.00 42.63           C
ATOM    619  O   CYS A  90      15.233  85.483  17.197  1.00 44.15           O
ATOM    620  N   ASP A  91      12.975  85.308  17.407  1.00 43.77           N
ATOM    621  CA  ASP A  91      12.609  85.704  16.020  1.00 46.42           C
ATOM    622  CB  ASP A  91      11.160  85.315  15.713  1.00 50.92           C
ATOM    623  CG  ASP A  91      10.945  83.808  15.642  1.00 58.53           C
ATOM    624  OD1 ASP A  91      11.895  83.096  15.247  1.00 57.95           O
ATOM    625  OD2 ASP A  91       9.843  83.357  16.004  1.00 63.24           O
ATOM    626  C   ASP A  91      12.819  87.213  15.806  1.00 44.91           C
ATOM    627  O   ASP A  91      12.887  87.624  14.630  1.00 45.02           O
ATOM    628  N   LEU A  92      12.916  88.014  16.875  1.00 41.23           N
ATOM    629  CA  LEU A  92      12.914  89.504  16.775  1.00 37.63           C
ATOM    630  CB  LEU A  92      12.004  90.059  17.872  1.00 37.64           C
ATOM    631  CG  LEU A  92      10.516  89.816  17.652  1.00 39.46           C
ATOM    632  CD1 LEU A  92       9.724  90.159  18.903  1.00 40.34           C
ATOM    633  CD2 LEU A  92      10.012  90.626  16.470  1.00 40.91           C
ATOM    634  C   LEU A  92      14.326  90.088  16.890  1.00 38.73           C
ATOM    635  O   LEU A  92      14.606  91.100  16.215  1.00 40.39           O
ATOM    636  N   LYS A  93      15.176  89.505  17.735  1.00 39.59           N
ATOM    637  CA  LYS A  93      16.519  90.049  18.064  1.00 42.67           C
ATOM    638  CB  LYS A  93      17.191  89.172  19.123  1.00 47.99           C
ATOM    639  CG  LYS A  93      18.560  89.649  19.592  1.00 52.82           C
ATOM    640  CD  LYS A  93      19.074  88.908  20.821  1.00 60.81           C
ATOM    641  CE  LYS A  93      19.066  87.398  20.669  1.00 67.75           C
ATOM    642  NZ  LYS A  93      19.191  86.702  21.972  1.00 72.48           N
ATOM    643  C   LYS A  93      17.355  90.146  16.781  1.00 42.78           C
ATOM    644  O   LYS A  93      17.418  89.145  16.042  1.00 44.97           O
ATOM    645  N   GLY A  94      17.935  91.325  16.528  1.00 41.85           N
ATOM    646  CA  GLY A  94      18.791  91.626  15.367  1.00 44.46           C
ATOM    647  C   GLY A  94      17.983  91.877  14.108  1.00 43.42           C
ATOM    648  O   GLY A  94      18.597  92.057  13.048  1.00 45.36           O
ATOM    649  N   LYS A  95      16.654  91.903  14.218  1.00 40.21           N
ATOM    650  CA  LYS A  95      15.721  92.165  13.094  1.00 41.06           C
ATOM    651  CB  LYS A  95      14.766  90.988  12.895  1.00 44.76           C
ATOM    652  CG  LYS A  95      15.422  89.622  12.743  1.00 51.91           C
ATOM    653  CD  LYS A  95      15.961  89.350  11.371  1.00 58.90           C
ATOM    654  CE  LYS A  95      16.008  87.870  11.061  1.00 64.48           C
ATOM    655  NZ  LYS A  95      16.817  87.607   9.849  1.00 73.80           N
ATOM    656  C   LYS A  95      14.937  93.447  13.388  1.00 38.62           C
ATOM    657  O   LYS A  95      15.145  94.044  14.460  1.00 37.89           O
ATOM    658  N   TYR A  96      14.074  93.841  12.455  1.00 34.99           N
ATOM    659  CA  TYR A  96      13.149  94.994  12.570  1.00 36.83           C
ATOM    660  CB  TYR A  96      13.510  96.047  11.520  1.00 37.87           C
ATOM    661  CG  TYR A  96      14.913  96.531  11.755  1.00 36.83           C
ATOM    662  CD1 TYR A  96      15.171  97.534  12.673  1.00 38.00           C
ATOM    663  CE1 TYR A  96      16.466  97.925  12.964  1.00 37.69           C
ATOM    664  CZ  TYR A  96      17.531  97.288  12.354  1.00 38.23           C
ATOM    665  OH  TYR A  96      18.811  97.657  12.648  1.00 40.01           O
ATOM    666  CE2 TYR A  96      17.292  96.260  11.463  1.00 38.24           C
ATOM    667  CD2 TYR A  96      15.990  95.880  11.184  1.00 36.45           C
ATOM    668  C   TYR A  96      11.723  94.465  12.493  1.00 35.95           C
ATOM    669  O   TYR A  96      11.423  93.606  11.647  1.00 37.00           O
ATOM    670  N   VAL A  97      10.864  94.971  13.370  1.00 33.67           N
ATOM    671  CA  VAL A  97       9.456  94.519  13.422  1.00 33.80           C
ATOM    672  CB  VAL A  97       9.082  93.975  14.811  1.00 34.92           C
ATOM    673  CG1 VAL A  97       9.176  95.036  15.910  1.00 35.04           C
ATOM    674  CG2 VAL A  97       7.699  93.352  14.770  1.00 35.29           C
ATOM    675  C   VAL A  97       8.568  95.675  12.971  1.00 35.47           C
ATOM    676  O   VAL A  97       8.768  96.826  13.442  1.00 34.60           O
ATOM    677  N   GLN A  98       7.625  95.357  12.082  1.00 34.73           N
ATOM    678  CA  GLN A  98       6.616  96.301  11.560  1.00 35.98           C
ATOM    679  CB  GLN A  98       6.384  96.036  10.074  1.00 36.08           C
ATOM    680  CG  GLN A  98       7.457  96.639   9.178  1.00 36.94           C
ATOM    681  CD  GLN A  98       8.861  96.149   9.435  1.00 35.82           C
ATOM    682  OE1 GLN A  98       9.750  96.923   9.779  1.00 37.78           O
ATOM    683  NE2 GLN A  98       9.091  94.862   9.245  1.00 36.20           N
ATOM    684  C   GLN A  98       5.354  96.151  12.406  1.00 36.43           C
ATOM    685  O   GLN A  98       4.871  95.018  12.545  1.00 38.35           O
ATOM    686  N   ILE A  99       4.880  97.243  13.001  1.00 36.29           N
ATOM    687  CA  ILE A  99       3.684  97.235  13.889  1.00 37.90           C
ATOM    688  CB  ILE A  99       4.037  97.732  15.309  1.00 37.23           C
ATOM    689  CG1 ILE A  99       5.237  97.001  15.921  1.00 39.14           C
ATOM    690  CG2 ILE A  99       2.812  97.674  16.210  1.00 37.76           C
ATOM    691  CD1 ILE A  99       5.006  95.547  16.238  1.00 40.52           C
ATOM    692  C   ILE A  99       2.621  98.115  13.244  1.00 36.65           C
ATOM    693  O   ILE A  99       2.911  99.250  12.891  1.00 36.43           O
ATOM    694  N   PRO A 100       1.366  97.644  13.082  1.00 39.15           N
ATOM    695  CA  PRO A 100       0.285  98.517  12.634  1.00 40.01           C
ATOM    696  CB  PRO A 100      -0.981  97.679  12.881  1.00 42.11           C
ATOM    697  CG  PRO A 100      -0.506  96.248  12.751  1.00 40.00           C
ATOM    698  CD  PRO A 100       0.924  96.255  13.261  1.00 40.91           C
ATOM    699  C   PRO A 100       0.272  99.813  13.451  1.00 42.61           C
ATOM    700  O   PRO A 100       0.361  99.749  14.669  1.00 39.77           O
ATOM    701  N   THR A 101       0.145 100.954  12.773  1.00 40.55           N
ATOM    702  CA  THR A 101       0.140 102.300  13.401  1.00 43.26           C
ATOM    703  CB  THR A 101      -0.092 103.395  12.355  1.00 46.85           C
ATOM    704  OG1 THR A 101       0.962 103.280  11.398  1.00 50.35           O
ATOM    705  CG2 THR A 101      -0.105 104.783  12.956  1.00 51.36           C
ATOM    706  C   THR A 101      -0.907 102.345  14.522  1.00 40.56           C
ATOM    707  O   THR A 101      -0.626 102.989  15.541  1.00 44.15           O
ATOM    708  N   THR A 102      -2.035 101.656  14.352  1.00 43.91           N
ATOM    709  CA  THR A 102      -3.155 101.595  15.328  1.00 45.82           C
ATOM    710  CB  THR A 102      -4.389 100.911  14.722  1.00 50.54           C
ATOM    711  OG1 THR A 102      -4.011  99.620  14.243  1.00 51.74           O
ATOM    712  CG2 THR A 102      -5.012 101.710  13.597  1.00 54.85           C
ATOM    713  C   THR A 102      -2.720 100.880  16.621  1.00 48.28           C
ATOM    714  O   THR A 102      -3.391 101.087  17.643  1.00 46.89           O
ATOM    715  N   CYS A 103      -1.653 100.073  16.587  1.00 45.28           N
ATOM    716  CA  CYS A 103      -1.162  99.264  17.742  1.00 42.81           C
ATOM    717  CB  CYS A 103      -1.151  97.789  17.368  1.00 43.04           C
ATOM    718  SG  CYS A 103      -2.790  97.138  16.941  1.00 45.71           S
ATOM    719  C   CYS A 103       0.243  99.701  18.203  1.00 42.19           C
ATOM    720  O   CYS A 103       0.765  99.080  19.159  1.00 40.98           O
ATOM    721  N   ALA A 104       0.833 100.741  17.598  1.00 39.63           N
ATOM    722  CA  ALA A 104       2.266 101.095  17.775  1.00 40.30           C
ATOM    723  CB  ALA A 104       2.741 101.970  16.639  1.00 41.96           C
ATOM    724  C   ALA A 104       2.506 101.755  19.138  1.00 37.09           C
ATOM    725  O   ALA A 104       3.671 101.989  19.475  1.00 36.18           O
ATOM    726  N   ASN A 105       1.445 102.037  19.902  1.00 36.20           N
ATOM    727  CA  ASN A 105       1.565 102.514  21.303  1.00 38.89           C
ATOM    728  CB  ASN A 105       0.257 103.132  21.801  1.00 41.92           C
ATOM    729  CG  ASN A 105      -0.862 102.120  21.906  1.00 44.63           C
ATOM    730  OD1 ASN A 105      -1.165 101.425  20.940  1.00 45.84           O
ATOM    731  ND2 ASN A 105      -1.486 102.036  23.070  1.00 48.73           N
ATOM    732  C   ASN A 105       2.003 101.357  22.215  1.00 35.22           C
ATOM    733  O   ASN A 105       2.368 101.639  23.369  1.00 35.72           O
ATOM    734  N   ASP A 106       1.947 100.106  21.744  1.00 33.75           N
ATOM    735  CA  ASP A 106       2.287  98.921  22.579  1.00 34.44           C
ATOM    736  CB  ASP A 106       1.050  98.413  23.327  1.00 35.95           C
ATOM    737  CG  ASP A 106       1.341  97.247  24.261  1.00 37.09           C
ATOM    738  OD1 ASP A 106       2.538  97.065  24.627  1.00 34.55           O
ATOM    739  OD2 ASP A 106       0.369  96.551  24.644  1.00 37.56           O
ATOM    740  C   ASP A 106       2.915  97.842  21.710  1.00 31.86           C
ATOM    741  O   ASP A 106       2.327  96.777  21.501  1.00 32.72           O
ATOM    742  N   PRO A 107       4.131  98.074  21.168  1.00 33.54           N
ATOM    743  CA  PRO A 107       4.784  97.079  20.327  1.00 33.35           C
ATOM    744  CB  PRO A 107       6.121  97.728  19.953  1.00 34.79           C
ATOM    745  CG  PRO A 107       5.879  99.205  20.128  1.00 36.41           C
ATOM    746  CD  PRO A 107       4.933  99.298  21.306  1.00 35.25           C
ATOM    747  C   PRO A 107       5.041  95.739  21.037  1.00 32.76           C
ATOM    748  O   PRO A 107       4.947  94.716  20.392  1.00 33.02           O
ATOM    749  N   VAL A 108       5.403  95.761  22.322  1.00 33.87           N
ATOM    750  CA  VAL A 108       5.673  94.507  23.094  1.00 33.53           C
ATOM    751  CB  VAL A 108       6.241  94.812  24.490  1.00 31.85           C
ATOM    752  CG1 VAL A 108       6.415  93.533  25.296  1.00 32.19           C
ATOM    753  CG2 VAL A 108       7.550  95.578  24.402  1.00 32.74           C
ATOM    754  C   VAL A 108       4.388  93.668  23.165  1.00 33.90           C
ATOM    755  O   VAL A 108       4.433  92.451  22.861  1.00 34.50           O
ATOM    756  N   GLY A 109       3.271  94.299  23.519  1.00 33.53           N
ATOM    757  CA  GLY A 109       1.965  93.619  23.595  1.00 34.50           C
ATOM    758  C   GLY A 109       1.556  93.098  22.233  1.00 36.67           C
ATOM    759  O   GLY A 109       1.065  91.948  22.128  1.00 36.36           O
ATOM    760  N   PHE A 110       1.776  93.896  21.192  1.00 35.45           N
ATOM    761  CA  PHE A 110       1.388  93.498  19.820  1.00 36.28           C
ATOM    762  CB  PHE A 110       1.610  94.629  18.821  1.00 35.93           C
ATOM    763  CG  PHE A 110       1.105  94.254  17.458  1.00 36.98           C
ATOM    764  CD1 PHE A 110       1.912  93.543  16.588  1.00 38.18           C
ATOM    765  CE1 PHE A 110       1.435  93.146  15.349  1.00 39.61           C
ATOM    766  CZ  PHE A 110       0.143  93.442  14.981  1.00 38.41           C
ATOM    767  CD2 PHE A 110      -0.210  94.505  17.096  1.00 38.52           C
ATOM    768  CE2 PHE A 110      -0.682  94.116  15.849  1.00 39.94           C
ATOM    769  C   PHE A 110       2.143  92.227  19.411  1.00 34.90           C
ATOM    770  O   PHE A 110       1.507  91.284  18.927  1.00 35.96           O
ATOM    771  N   THR A 111       3.467  92.195  19.552  1.00 36.67           N
ATOM    772  CA  THR A 111       4.282  91.039  19.096  1.00 35.57           C
ATOM    773  CB  THR A 111       5.791  91.303  19.135  1.00 37.68           C
ATOM    774  OG1 THR A 111       6.211  91.501  20.487  1.00 37.43           O
ATOM    775  CG2 THR A 111       6.180  92.485  18.271  1.00 37.67           C
ATOM    776  C   THR A 111       3.907  89.821  19.941  1.00 38.82           C
ATOM    777  O   THR A 111       3.858  88.733  19.392  1.00 38.38           O
ATOM    778  N   LEU A 112       3.620  90.016  21.227  1.00 38.44           N
ATOM    779  CA  LEU A 112       3.276  88.896  22.140  1.00 40.04           C
ATOM    780  CB  LEU A 112       3.146  89.481  23.546  1.00 40.93           C
ATOM    781  CG  LEU A 112       3.246  88.504  24.705  1.00 43.79           C
ATOM    782  CD1 LEU A 112       4.595  87.788  24.717  1.00 43.07           C
ATOM    783  CD2 LEU A 112       3.014  89.257  26.001  1.00 44.05           C
ATOM    784  C   LEU A 112       1.979  88.238  21.659  1.00 41.03           C
ATOM    785  O   LEU A 112       1.930  87.006  21.593  1.00 44.60           O
ATOM    786  N   LYS A 113       0.992  89.048  21.277  1.00 43.23           N
ATOM    787  CA  LYS A 113      -0.411  88.611  21.054  1.00 43.30           C
ATOM    788  CB  LYS A 113      -1.371  89.771  21.317  1.00 43.36           C
ATOM    789  CG  LYS A 113      -1.540  90.155  22.775  1.00 43.82           C
ATOM    790  CD  LYS A 113      -2.329  91.426  22.928  1.00 45.29           C
ATOM    791  CE  LYS A 113      -2.598  91.805  24.364  1.00 44.15           C
ATOM    792  NZ  LYS A 113      -3.302  93.103  24.452  1.00 46.96           N
ATOM    793  C   LYS A 113      -0.612  88.081  19.634  1.00 45.99           C
ATOM    794  O   LYS A 113      -1.618  87.394  19.415  1.00 48.86           O
ATOM    795  N   ASN A 114       0.302  88.359  18.701  1.00 44.22           N
ATOM    796  CA  ASN A 114       0.035  88.169  17.254  1.00 44.91           C
ATOM    797  CB  ASN A 114       0.040  89.524  16.543  1.00 43.55           C
ATOM    798  CG  ASN A 114      -1.198  90.316  16.896  1.00 43.94           C
ATOM    799  OD1 ASN A 114      -2.287  89.986  16.431  1.00 45.30           O
ATOM    800  ND2 ASN A 114      -1.069  91.320  17.755  1.00 39.56           N
ATOM    801  C   ASN A 114       0.988  87.134  16.650  1.00 45.01           C
ATOM    802  O   ASN A 114       1.976  86.766  17.297  1.00 46.35           O
ATOM    803  N   THR A 115       0.671  86.695  15.430  1.00 44.74           N
ATOM    804  CA  THR A 115       1.357  85.610  14.691  1.00 46.54           C
ATOM    805  CB  THR A 115       0.549  84.307  14.775  1.00 52.31           C
ATOM    806  OG1 THR A 115       0.382  83.998  16.158  1.00 55.69           O
ATOM    807  CG2 THR A 115       1.226  83.154  14.066  1.00 53.57           C
ATOM    808  C   THR A 115       1.555  86.027  13.232  1.00 41.46           C
ATOM    809  O   THR A 115       0.653  86.660  12.672  1.00 45.94           O
ATOM    810  N   VAL A 116       2.688  85.658  12.645  1.00 47.14           N
ATOM    811  CA  VAL A 116       3.053  85.997  11.239  1.00 49.65           C
ATOM    812  CB  VAL A 116       4.582  86.087  11.086  1.00 48.78           C
ATOM    813  CG1 VAL A 116       4.995  86.458   9.667  1.00 47.62           C
ATOM    814  CG2 VAL A 116       5.188  87.054  12.096  1.00 49.64           C
ATOM    815  C   VAL A 116       2.457  84.930  10.311  1.00 52.46           C
ATOM    816  O   VAL A 116       2.749  83.748  10.546  1.00 56.54           O
ATOM    817  N   CYS A 117       1.651  85.338   9.318  1.00 59.12           N
ATOM    818  CA  CYS A 117       1.201  84.509   8.156  1.00 60.32           C
ATOM    819  CB  CYS A 117       0.413  85.354   7.151  1.00 61.59           C
ATOM    820  SG  CYS A 117      -0.312  84.477   5.729  1.00 56.33           S
ATOM    821  C   CYS A 117       2.445  83.873   7.520  1.00 65.28           C
ATOM    822  O   CYS A 117       3.338  84.618   7.067  1.00 59.55           O
ATOM    823  N   THR A 118       2.525  82.541   7.524  1.00 68.42           N
ATOM    824  CA  THR A 118       3.653  81.765   6.940  1.00 71.30           C
ATOM    825  CB  THR A 118       3.589  80.297   7.379  1.00 76.03           C
ATOM    826  OG1 THR A 118       2.373  79.761   6.853  1.00 77.40           O
ATOM    827  CG2 THR A 118       3.628  80.122   8.883  1.00 74.33           C
ATOM    828  C   THR A 118       3.641  81.886   5.408  1.00 69.23           C
ATOM    829  O   THR A 118       4.661  81.527   4.789  1.00 67.40           O
ATOM    830  N   VAL A 119       2.540  82.372   4.822  1.00 71.35           N
ATOM    831  CA  VAL A 119       2.389  82.579   3.348  1.00 73.27           C
ATOM    832  CB  VAL A 119       0.922  82.429   2.893  1.00 77.29           C
ATOM    833  CG1 VAL A 119       0.804  82.448   1.377  1.00 75.77           C
ATOM    834  CG2 VAL A 119       0.279  81.172   3.461  1.00 77.36           C
ATOM    835  C   VAL A 119       2.955  83.954   2.965  1.00 71.66           C
ATOM    836  O   VAL A 119       4.020  83.985   2.319  1.00 74.08           O
ATOM    837  N   CYS A 120       2.269  85.043   3.336  1.00 66.38           N
ATOM    838  CA  CYS A 120       2.586  86.424   2.882  1.00 64.44           C
ATOM    839  CB  CYS A 120       1.331  87.281   2.786  1.00 64.95           C
ATOM    840  SG  CYS A 120       0.522  87.577   4.377  1.00 64.84           S
ATOM    841  C   CYS A 120       3.629  87.080   3.800  1.00 59.77           C
ATOM    842  O   CYS A 120       4.187  88.101   3.384  1.00 60.41           O
ATOM    843  N   GLY A 121       3.889  86.522   4.988  1.00 54.65           N
ATOM    844  CA  GLY A 121       4.907  87.028   5.934  1.00 52.59           C
ATOM    845  C   GLY A 121       4.449  88.285   6.661  1.00 47.76           C
ATOM    846  O   GLY A 121       5.312  88.960   7.263  1.00 49.37           O
ATOM    847  N   MET A 122       3.146  88.583   6.623  1.00 44.88           N
ATOM    848  CA  MET A 122       2.519  89.738   7.316  1.00 49.25           C
ATOM    849  CB  MET A 122       1.602  90.502   6.357  1.00 53.33           C
ATOM    850  CG  MET A 122       2.348  91.094   5.173  1.00 56.76           C
ATOM    851  SD  MET A 122       1.336  92.269   4.248  1.00 62.99           S
ATOM    852  CE  MET A 122       0.851  91.263   2.846  1.00 71.93           C
ATOM    853  C   MET A 122       1.724  89.236   8.528  1.00 46.01           C
ATOM    854  O   MET A 122       1.430  88.023   8.583  1.00 50.44           O
ATOM    855  N   TRP A 123       1.391  90.122   9.472  1.00 44.54           N
ATOM    856  CA  TRP A 123       0.661  89.749  10.715  1.00 45.05           C
ATOM    857  CB  TRP A 123       0.595  90.918  11.703  1.00 45.64           C
ATOM    858  CG  TRP A 123       1.924  91.311  12.274  1.00 41.27           C
ATOM    859  CD1 TRP A 123       2.637  92.436  11.978  1.00 43.48           C
ATOM    860  NE1 TRP A 123       3.806  92.457  12.694  1.00 42.91           N
ATOM    861  CE2 TRP A 123       3.870  91.343  13.483  1.00 40.38           C
ATOM    862  CD2 TRP A 123       2.704  90.583  13.241  1.00 41.83           C
ATOM    863  CE3 TRP A 123       2.533  89.380  13.933  1.00 40.95           C
ATOM    864  CZ3 TRP A 123       3.501  88.977  14.828  1.00 42.11           C
ATOM    865  CH2 TRP A 123       4.648  89.741  15.041  1.00 43.00           C
ATOM    866  CZ2 TRP A 123       4.850  90.933  14.381  1.00 41.61           C
ATOM    867  C   TRP A 123      -0.746  89.256  10.357  1.00 48.81           C
ATOM    868  O   TRP A 123      -1.482  90.002   9.670  1.00 48.96           O
ATOM    869  N   LYS A 124      -1.098  88.054  10.819  1.00 51.79           N
ATOM    870  CA  LYS A 124      -2.465  87.483  10.696  1.00 55.40           C
ATOM    871  CB  LYS A 124      -2.528  86.089  11.328  1.00 59.32           C
ATOM    872  CG  LYS A 124      -1.706  85.028  10.609  1.00 64.29           C
ATOM    873  CD  LYS A 124      -1.862  83.632  11.180  1.00 71.71           C
ATOM    874  CE  LYS A 124      -1.079  82.591  10.404  1.00 77.60           C
ATOM    875  NZ  LYS A 124      -1.520  81.211  10.720  1.00 80.32           N
ATOM    876  C   LYS A 124      -3.451  88.449  11.359  1.00 56.95           C
ATOM    877  O   LYS A 124      -3.175  88.894  12.494  1.00 59.97           O
ATOM    878  N   GLY A 125      -4.522  88.808  10.648  1.00 53.14           N
ATOM    879  CA  GLY A 125      -5.595  89.677  11.162  1.00 53.14           C
ATOM    880  C   GLY A 125      -5.304  91.155  10.983  1.00 53.39           C
ATOM    881  O   GLY A 125      -6.135  91.961  11.426  1.00 59.72           O
ATOM    882  N   TYR A 126      -4.174  91.520  10.373  1.00 54.57           N
ATOM    883  CA  TYR A 126      -3.784  92.937  10.150  1.00 54.46           C
ATOM    884  CB  TYR A 126      -2.729  93.367  11.174  1.00 50.92           C
ATOM    885  CG  TYR A 126      -3.275  93.484  12.570  1.00 46.55           C
ATOM    886  CD1 TYR A 126      -3.917  94.637  12.984  1.00 46.20           C
ATOM    887  CE1 TYR A 126      -4.450  94.746  14.256  1.00 47.46           C
ATOM    888  CZ  TYR A 126      -4.337  93.689  15.141  1.00 44.38           C
ATOM    889  OH  TYR A 126      -4.851  93.804  16.396  1.00 46.55           O
ATOM    890  CE2 TYR A 126      -3.705  92.527  14.744  1.00 44.21           C
ATOM    891  CD2 TYR A 126      -3.186  92.429  13.465  1.00 46.55           C
ATOM    892  C   TYR A 126      -3.347  93.108   8.694  1.00 58.48           C
ATOM    893  O   TYR A 126      -4.237  93.210   7.835  1.00 61.70           O
ATOM    894  N   GLY A 127      -2.037  93.125   8.438  1.00 61.93           N
ATOM    895  CA  GLY A 127      -1.455  93.251   7.090  1.00 65.89           C
ATOM    896  C   GLY A 127      -1.902  92.123   6.177  1.00 66.03           C
ATOM    897  O   GLY A 127      -2.161  92.404   4.992  1.00 66.05           O
ATOM    898  N   CYS A 128      -1.987  90.896   6.699  1.00 66.76           N
ATOM    899  CA  CYS A 128      -2.359  89.680   5.926  1.00 70.56           C
ATOM    900  CB  CYS A 128      -2.325  88.422   6.783  1.00 68.60           C
ATOM    901  SG  CYS A 128      -2.758  86.922   5.859  1.00 68.02           S
ATOM    902  C   CYS A 128      -3.766  89.847   5.338  1.00 78.31           C
ATOM    903  O   CYS A 128      -4.706  90.116   6.116  1.00 81.73           O
ATOM    904  N   SER A 129      -3.894  89.692   4.015  1.00 84.42           N
ATOM    905  CA  SER A 129      -5.184  89.674   3.272  1.00 87.38           C
ATOM    906  CB  SER A 129      -5.338  90.923   2.431  1.00 87.85           C
ATOM    907  OG  SER A 129      -4.231  91.095   1.556  1.00 88.03           O
ATOM    908  C   SER A 129      -5.288  88.391   2.432  1.00 87.52           C
ATOM    909  O   SER A 129      -5.884  88.446   1.339  1.00 94.15           O
ATOM    910  N   CYS A 130      -4.747  87.274   2.936  1.00 83.54           N
ATOM    911  CA  CYS A 130      -4.767  85.937   2.278  1.00 84.74           C
ATOM    912  CB  CYS A 130      -3.849  84.947   2.989  1.00 81.88           C
ATOM    913  SG  CYS A 130      -2.122  85.042   2.451  1.00 83.94           S
ATOM    914  C   CYS A 130      -6.202  85.396   2.249  1.00 83.75           C
ATOM    915  O   CYS A 130      -6.924  85.456   3.244  1.00 84.07           O
TER     916      CYS A 130
HETATM  917 ZN   ZN  A 201      13.579  88.214  22.250  1.00 36.74          ZN
HETATM  918 ZN   ZN  A 202      -1.149  86.076   4.697  1.00 67.84          ZN
HETATM  919  S   DMS A 203       4.653 102.709  31.992  1.00 51.07           S
HETATM  920  O   DMS A 203       5.062 103.144  33.379  1.00 55.63           O
HETATM  921  C1  DMS A 203       5.834 103.442  30.873  1.00 49.82           C
HETATM  922  C2  DMS A 203       5.191 101.019  31.816  1.00 47.26           C
HETATM  923  S   DMS A 204      17.223  88.419  35.641  0.33 77.20           S
HETATM  924  O   DMS A 204      18.177  87.718  34.731  0.33 60.80           O
HETATM  925  C1  DMS A 204      15.608  88.177  34.943  0.33 68.74           C
HETATM  926  C2  DMS A 204      17.389  90.151  35.284  0.33 72.39           C
HETATM  927  N1  PIM A 205       7.422  93.220  41.876  1.00 45.31           N
HETATM  928  C2  PIM A 205       8.401  92.548  41.244  1.00 39.90           C
HETATM  929  N3  PIM A 205       9.305  93.364  40.761  1.00 41.15           N
HETATM  930  C4  PIM A 205       8.890  94.627  41.108  1.00 41.45           C
HETATM  931  C5  PIM A 205       7.725  94.560  41.812  1.00 43.57           C
HETATM  932  C6  PIM A 205       6.883  95.610  42.400  1.00 46.17           C
HETATM  933  C7  PIM A 205       5.571  95.350  42.784  1.00 47.33           C
HETATM  934  C8  PIM A 205       4.780  96.351  43.324  1.00 51.11           C
HETATM  935  C9  PIM A 205       5.286  97.618  43.501  1.00 52.83           C
HETATM  936  C10 PIM A 205       6.584  97.892  43.135  1.00 53.21           C
HETATM  937  C11 PIM A 205       7.379  96.900  42.587  1.00 52.15           C
HETATM  938  N1  PIM A 206       3.055 106.320  10.102  1.00 53.33           N
HETATM  939  C2  PIM A 206       2.233 105.667   9.272  1.00 54.14           C
HETATM  940  N3  PIM A 206       2.200 106.242   8.087  1.00 56.69           N
HETATM  941  C4  PIM A 206       3.048 107.317   8.161  1.00 55.12           C
HETATM  942  C5  PIM A 206       3.589 107.382   9.414  1.00 57.99           C
HETATM  943  C6  PIM A 206       4.541 108.330  10.006  1.00 60.87           C
HETATM  944  C7  PIM A 206       4.939 108.217  11.337  1.00 61.43           C
HETATM  945  C8  PIM A 206       5.845 109.115  11.883  1.00 61.28           C
HETATM  946  C9  PIM A 206       6.366 110.131  11.113  1.00 63.72           C
HETATM  947  C10 PIM A 206       5.983 110.257   9.794  1.00 64.31           C
HETATM  948  C11 PIM A 206       5.077 109.366   9.241  1.00 64.50           C
HETATM  949  C1  GOL A 207      16.133 105.380  17.826  1.00 58.59           C
HETATM  950  O1  GOL A 207      17.215 105.062  18.715  1.00 46.84           O
HETATM  951  C2  GOL A 207      14.986 106.153  18.470  1.00 59.50           C
HETATM  952  O2  GOL A 207      15.419 107.454  18.864  1.00 64.48           O
HETATM  953  C3  GOL A 207      14.346 105.467  19.663  1.00 60.16           C
HETATM  954  O3  GOL A 207      12.920 105.566  19.645  1.00 54.42           O
HETATM  955  C1  GOL A 208       6.860  87.404  17.868  1.00 70.36           C
HETATM  956  O1  GOL A 208       8.050  86.620  17.899  1.00 74.97           O
HETATM  957  C2  GOL A 208       5.756  86.716  17.091  1.00 73.40           C
HETATM  958  O2  GOL A 208       6.301  86.035  15.960  1.00 75.33           O
HETATM  959  C3  GOL A 208       4.956  85.746  17.935  1.00 74.76           C
HETATM  960  O3  GOL A 208       3.903  86.411  18.632  1.00 66.65           O
HETATM  961 CL   CL  B   1       0.528  94.393   9.580  1.00 52.77          CL
HETATM  962 CL   CL  B   2      13.587 102.147  30.676  1.00 39.80          CL
HETATM  963  O   HOH S   1      12.792  99.222  30.335  1.00 31.61           O
HETATM  964  O   HOH S   2      17.257  93.933  17.821  1.00 37.02           O
HETATM  965  O   HOH S   3       5.064  98.026  24.373  1.00 34.02           O
HETATM  966  O   HOH S   4       7.781  88.601   8.272  1.00 44.79           O
HETATM  967  O   HOH S   5      -4.082  92.030  27.263  1.00 41.49           O
HETATM  968  O   HOH S   6      10.176 101.632  37.050  1.00 40.52           O
HETATM  969  O   HOH S   7      14.335  96.059  29.395  1.00 33.03           O
HETATM  970  O   HOH S   8      -3.636  98.755  28.954  1.00 37.78           O
HETATM  971  O   HOH S   9      17.492  95.238  15.456  1.00 45.86           O
HETATM  972  O   HOH S  10       9.591 106.928  10.953  1.00 51.78           O
HETATM  973  O   HOH S  11      19.971  95.152  14.712  1.00 62.74           O
HETATM  974  O   HOH S  12       2.670 103.584  27.840  1.00 43.07           O
HETATM  975  O   HOH S  13      -2.040  97.749  24.574  1.00 43.55           O
HETATM  976  O   HOH S  14      -2.000  88.010  14.623  1.00 47.98           O
HETATM  977  O   HOH S  15      19.135  99.493  14.464  1.00 38.04           O
HETATM  978  O   HOH S  16       2.759  96.204   2.063  1.00 50.88           O
HETATM  979  O   HOH S  17       8.941 103.786  12.258  1.00 41.30           O
HETATM  980  O   HOH S  18       9.679  88.589   6.089  1.00 55.56           O
HETATM  981  O   HOH S  19      -0.786  96.872   5.981  1.00 51.27           O
HETATM  982  O   HOH S  20      16.262  82.208  25.118  1.00 49.75           O
HETATM  983  O   HOH S  21       4.947  84.031  23.927  1.00 57.43           O
HETATM  984  O   HOH S  22       2.045 103.717  25.140  1.00 45.42           O
HETATM  985  O   HOH S  23      -2.645 100.646  11.137  1.00 60.13           O
HETATM  986  O   HOH S  24      -1.047  96.921   8.695  1.00 58.36           O
HETATM  987  O   HOH S  25       5.661  83.442  28.828  1.00 49.18           O
HETATM  988  O   HOH S  26      15.553  94.181  24.669  1.00 43.05           O
HETATM  989  O   HOH S  27       2.935  92.539   8.623  1.00 43.95           O
HETATM  990  O   HOH S  28       8.584 105.290  24.079  1.00 46.18           O
HETATM  991  O   HOH S  29      -0.614  90.990  35.649  1.00 41.92           O
HETATM  992  O   HOH S  30      18.927  92.584  10.442  1.00 49.35           O
HETATM  993  O   HOH S  31      -3.298  92.836  18.653  1.00 48.02           O
HETATM  994  O   HOH S  32      16.586  87.113  26.941  1.00 45.79           O
HETATM  995  O   HOH S  33       7.858 102.539  22.820  1.00 43.01           O
HETATM  996  O   HOH S  34      11.575 100.844   4.307  1.00 56.49           O
HETATM  997  O   HOH S  35      16.476  86.714  15.351  1.00 52.22           O
HETATM  998  O   HOH S  36       9.688 101.824   5.490  1.00 51.20           O
HETATM  999  O   HOH S  37       1.989  85.111  23.990  1.00 55.61           O
HETATM 1000  O   HOH S  38      17.663  90.096  27.133  1.00 56.78           O
HETATM 1001  O   HOH S  39       5.233  85.426  21.463  1.00 57.28           O
HETATM 1002  O   HOH S  40      -3.534 102.621  10.101  1.00 66.82           O
HETATM 1003  O   HOH S  41      -2.085  95.045  20.402  1.00 39.86           O
HETATM 1004  O   HOH S  42      -5.682  94.569  26.763  1.00 48.19           O
HETATM 1005  O   HOH S  43      -0.801  93.289  36.760  1.00 41.76           O
HETATM 1006  O   HOH S  44      16.010  97.184  24.617  1.00 40.97           O
HETATM 1007  O   HOH S  45       7.813  83.010  30.938  1.00 54.84           O
HETATM 1008  O   HOH S  46      -0.881 103.867  25.457  1.00 43.74           O
HETATM 1009  O   HOH S  47      17.472  97.031  22.002  1.00 48.97           O
HETATM 1010  O   HOH S  48      16.106  96.799  19.416  1.00 33.37           O
HETATM 1011  O   HOH S  49       6.923  90.288  22.822  1.00 40.79           O
HETATM 1012  O   HOH S  50      -1.220  94.747  23.217  1.00 47.33           O
HETATM 1013  O   HOH S  51       4.632  99.823   0.484  1.00 56.23           O
HETATM 1014  O   HOH S  52       5.387 101.859  23.846  1.00 46.17           O
HETATM 1015  O   HOH S  53      14.577  94.240   4.476  1.00 49.97           O
HETATM 1016  O   HOH S  54      10.489  92.439   3.030  1.00 53.05           O
HETATM 1017  O   HOH S  55      -0.576 102.173  34.635  1.00 40.58           O
HETATM 1018  O   HOH S  56       9.335  84.228  33.661  1.00 44.99           O
HETATM 1019  O   HOH S  57      -3.240  99.156  26.340  1.00 50.89           O
HETATM 1020  O   HOH S  58       4.696  84.324  14.670  1.00 46.43           O
HETATM 1021  O   HOH S  59       2.175 101.414  35.172  1.00 52.93           O
HETATM 1022  O   HOH S  60       7.206  87.914  21.313  1.00 54.98           O
HETATM 1023  O   HOH S  61       9.648  87.029  20.937  1.00 48.31           O
HETATM 1024  O   HOH S  62      -2.784  86.251  23.132  1.00 65.96           O
HETATM 1025  O   HOH S  63       3.237 106.043  29.066  1.00 53.73           O
HETATM 1026  O   HOH S  64      15.213  99.882  23.915  1.00 49.69           O
HETATM 1027  O   HOH S  65      -3.343  97.148   9.901  1.00 61.31           O
HETATM 1028  O   HOH S  66       2.525  83.427  36.201  1.00 51.10           O
HETATM 1029  O   HOH S  67      -4.333  95.733  25.123  1.00 54.15           O
HETATM 1030  O   HOH S  68       1.113  85.331  35.234  1.00 56.10           O
HETATM 1031  O   HOH S  69      -0.566  96.750  20.638  1.00 56.26           O
HETATM 1032  O   HOH S  70      -2.661 102.701  26.676  1.00 56.76           O
HETATM 1033  O   HOH S  71      -2.243  95.482  36.959  1.00 55.92           O
HETATM 1034  O   HOH S  73      -5.558  92.920  22.987  1.00 58.27           O
HETATM 1035  O   HOH S  74      12.965  86.156  12.456  1.00 56.30           O
HETATM 1036  O   HOH S  75      -4.147  87.200  29.774  1.00 66.24           O
HETATM 1037  O   HOH S  76      19.587  93.781  19.035  1.00 62.24           O
HETATM 1038  O   HOH S  77       9.742 104.286  32.904  1.00 34.85           O
HETATM 1039  O   HOH S  78      15.844  82.778  32.212  1.00 46.74           O
HETATM 1040  O   HOH S  79       2.398 101.687   1.686  1.00 55.50           O
HETATM 1041  O   HOH S  80      17.571  88.071  24.450  1.00 57.67           O
HETATM 1042  O   HOH S  81      -4.367  88.213  24.062  1.00 59.55           O
HETATM 1043  O   HOH S  82       5.615 107.212  29.547  1.00 57.54           O
HETATM 1044  O   HOH S  83      -4.893  89.322  25.971  1.00 61.12           O
HETATM 1045  O   HOH S  84      13.684  90.739   5.200  1.00 50.49           O
HETATM 1046  O   HOH S  85       3.862  86.891  39.958  1.00 52.57           O
HETATM 1047  O   HOH S  86      18.247  85.663  32.811  1.00 55.15           O
HETATM 1048  O   HOH S  87      15.408 102.977   6.771  1.00 60.75           O
HETATM 1049  O   HOH S  89       7.679 101.576  -2.669  1.00 73.22           O
HETATM 1050  O   HOH S  90       9.151 103.241  39.452  1.00 69.42           O
HETATM 1051  O   HOH S  91       6.101 111.984   6.101  0.33 71.57           O
HETATM 1052  O   HOH S  92      17.616 100.256  23.097  1.00 58.24           O
HETATM 1053  O   HOH S  93       3.068  97.988   0.351  1.00 69.16           O
HETATM 1054  O   HOH S  94       5.284 103.749  20.659  1.00 64.21           O
END
