# Supplementary material for: Identification of fragments binding to SARS-CoV-2 nsp10 reveals ligand-binding sites in conserved interfaces between nsp10 and nsp14/nsp16
Source: RSC Chem Biol. 2021 Oct 6;3(1):44–55. doi: 10.1039/d1cb00135c (PMC8729259; doi:10.1039/d1cb00135c)
Supplement: CB-003-D1CB00135C-s003 [file CB-003-D1CB00135C-s003.cif]

#
data_comp_list
loop_
_chem_comp.id
_chem_comp.three_letter_code
_chem_comp.name
_chem_comp.group
_chem_comp.number_atoms_all
_chem_comp.number_atoms_nh
_chem_comp.desc_level
2AQ     2AQ      .              non-polymer     19     11     .     
#
data_comp_2AQ
#
loop_
_chem_comp_atom.comp_id
_chem_comp_atom.atom_id
_chem_comp_atom.type_symbol
_chem_comp_atom.type_energy
_chem_comp_atom.charge
_chem_comp_atom.x
_chem_comp_atom.y
_chem_comp_atom.z
2AQ     N1      N       NH2     0       3.358       0.658       0.300       
2AQ     C1      C       CR6     0       2.079       0.213       0.278       
2AQ     C2      C       CR16    0       1.818       -1.195      0.290       
2AQ     C3      C       CR16    0       0.538       -1.634      0.268       
2AQ     C4      C       CR66    0       -0.530      -0.698      0.233       
2AQ     C5      C       CR16    0       -1.894      -1.084      0.209       
2AQ     C6      C       CR16    0       -2.877      -0.139      0.175       
2AQ     C7      C       CR16    0       -2.551      1.232       0.165       
2AQ     C8      C       CR16    0       -1.247      1.642       0.188       
2AQ     C9      C       CR66    0       -0.201      0.685       0.223       
2AQ     N2      N       NRD6    0       1.110       1.124       0.246       
2AQ     H1      H       H       0       3.995       0.142       0.613       
2AQ     H2      H       H       0       3.549       1.462       0.000       
2AQ     H3      H       H       0       2.539       -1.799      0.313       
2AQ     H4      H       H       0       0.355       -2.556      0.276       
2AQ     H5      H       H       0       -2.124      -1.998      0.215       
2AQ     H6      H       H       0       -3.783      -0.404      0.159       
2AQ     H7      H       H       0       -3.241      1.876       0.142       
2AQ     H8      H       H       0       -1.039      2.561       0.181       
loop_
_chem_comp_bond.comp_id
_chem_comp_bond.atom_id_1
_chem_comp_bond.atom_id_2
_chem_comp_bond.type
_chem_comp_bond.aromatic
_chem_comp_bond.value_dist
_chem_comp_bond.value_dist_esd
2AQ          N1          C1      SINGLE       n     1.351  0.0187
2AQ          C1          C2      DOUBLE       y     1.427  0.0100
2AQ          C2          C3      SINGLE       y     1.348  0.0118
2AQ          C3          C4      DOUBLE       y     1.419  0.0101
2AQ          C4          C5      SINGLE       y     1.415  0.0100
2AQ          C5          C6      DOUBLE       y     1.361  0.0102
2AQ          C6          C7      SINGLE       y     1.403  0.0120
2AQ          C7          C8      DOUBLE       y     1.363  0.0103
2AQ          C8          C9      SINGLE       y     1.413  0.0127
2AQ          C9          N2      DOUBLE       y     1.378  0.0123
2AQ          C1          N2      SINGLE       y     1.325  0.0100
2AQ          C4          C9      SINGLE       y     1.418  0.0100
2AQ          N1          H1      SINGLE       n     0.877  0.0200
2AQ          N1          H2      SINGLE       n     0.877  0.0200
2AQ          C2          H3      SINGLE       n     0.941  0.0161
2AQ          C3          H4      SINGLE       n     0.940  0.0117
2AQ          C5          H5      SINGLE       n     0.942  0.0169
2AQ          C6          H6      SINGLE       n     0.944  0.0184
2AQ          C7          H7      SINGLE       n     0.944  0.0200
2AQ          C8          H8      SINGLE       n     0.943  0.0197
loop_
_chem_comp_angle.comp_id
_chem_comp_angle.atom_id_1
_chem_comp_angle.atom_id_2
_chem_comp_angle.atom_id_3
_chem_comp_angle.value_angle
_chem_comp_angle.value_angle_esd
2AQ          C1          N1          H1     119.897    1.50
2AQ          C1          N1          H2     119.897    1.50
2AQ          H1          N1          H2     120.205    1.85
2AQ          N1          C1          C2     120.023    1.50
2AQ          N1          C1          N2     117.664    1.50
2AQ          C2          C1          N2     122.313    1.50
2AQ          C1          C2          C3     119.143    1.50
2AQ          C1          C2          H3     119.600    2.17
2AQ          C3          C2          H3     121.257    1.50
2AQ          C2          C3          C4     120.068    1.50
2AQ          C2          C3          H4     119.989    1.50
2AQ          C4          C3          H4     119.942    1.50
2AQ          C3          C4          C5     122.250    1.50
2AQ          C3          C4          C9     118.695    1.50
2AQ          C5          C4          C9     119.055    1.50
2AQ          C4          C5          C6     120.329    1.50
2AQ          C4          C5          H5     119.915    1.50
2AQ          C6          C5          H5     119.756    1.50
2AQ          C5          C6          C7     120.359    1.50
2AQ          C5          C6          H6     119.851    1.50
2AQ          C7          C6          H6     119.795    1.50
2AQ          C6          C7          C8     120.760    1.50
2AQ          C6          C7          H7     119.694    1.50
2AQ          C8          C7          H7     119.547    1.50
2AQ          C7          C8          C9     120.273    1.50
2AQ          C7          C8          H8     120.147    1.50
2AQ          C9          C8          H8     119.579    1.50
2AQ          C8          C9          N2     118.585    1.50
2AQ          C8          C9          C4     119.218    1.50
2AQ          N2          C9          C4     122.197    1.50
2AQ          C9          N2          C1     117.585    1.50
loop_
_chem_comp_tor.comp_id
_chem_comp_tor.id
_chem_comp_tor.atom_id_1
_chem_comp_tor.atom_id_2
_chem_comp_tor.atom_id_3
_chem_comp_tor.atom_id_4
_chem_comp_tor.value_angle
_chem_comp_tor.value_angle_esd
_chem_comp_tor.period
2AQ             sp2_sp2_1          C2          C1          N1          H1     180.000   10.00     2
2AQ              const_40          N1          C1          N2          C9     180.000   10.00     2
2AQ       const_sp2_sp2_3          N1          C1          C2          C3     180.000   10.00     2
2AQ       const_sp2_sp2_5          C1          C2          C3          C4       0.000   10.00     2
2AQ              const_10          C2          C3          C4          C5     180.000   10.00     2
2AQ              const_21          C3          C4          C5          C6     180.000   10.00     2
2AQ              const_14          C3          C4          C9          C8     180.000   10.00     2
2AQ              const_23          C4          C5          C6          C7       0.000   10.00     2
2AQ              const_27          C5          C6          C7          C8       0.000   10.00     2
2AQ              const_31          C6          C7          C8          C9       0.000   10.00     2
2AQ              const_36          C7          C8          C9          N2     180.000   10.00     2
2AQ              const_18          C8          C9          N2          C1     180.000   10.00     2
loop_
_chem_comp_plane_atom.comp_id
_chem_comp_plane_atom.plane_id
_chem_comp_plane_atom.atom_id
_chem_comp_plane_atom.dist_esd
2AQ    plan-1          C1   0.020
2AQ    plan-1          C2   0.020
2AQ    plan-1          C3   0.020
2AQ    plan-1          C4   0.020
2AQ    plan-1          C5   0.020
2AQ    plan-1          C6   0.020
2AQ    plan-1          C7   0.020
2AQ    plan-1          C8   0.020
2AQ    plan-1          C9   0.020
2AQ    plan-1          H3   0.020
2AQ    plan-1          H4   0.020
2AQ    plan-1          H5   0.020
2AQ    plan-1          H6   0.020
2AQ    plan-1          H7   0.020
2AQ    plan-1          H8   0.020
2AQ    plan-1          N1   0.020
2AQ    plan-1          N2   0.020
2AQ    plan-2          C1   0.020
2AQ    plan-2          H1   0.020
2AQ    plan-2          H2   0.020
2AQ    plan-2          N1   0.020
loop_
_pdbx_chem_comp_descriptor.comp_id
_pdbx_chem_comp_descriptor.type
_pdbx_chem_comp_descriptor.program
_pdbx_chem_comp_descriptor.program_version
_pdbx_chem_comp_descriptor.descriptor
2AQ ?                ace2AQ               217         "dictionary generator"                  
2AQ ?                ace2AQ_database      11          "data source"                           
2AQ ?                rdkit                2017.03.2   "Chemoinformatics tool"
2AQ ?                refmac5              5.8.0267    "optimization tool"                     
