# Supplementary material for: Identification of fragments binding to SARS-CoV-2 nsp10 reveals ligand-binding sites in conserved interfaces between nsp10 and nsp14/nsp16
Source: RSC Chem Biol. 2021 Oct 6;3(1):44–55. doi: 10.1039/d1cb00135c (PMC8729259; doi:10.1039/d1cb00135c)
Supplement: CB-003-D1CB00135C-s004 [file CB-003-D1CB00135C-s004.pdb]

HEADER    ----                                    24-MAY-21   xxxx              
TITLE     ---                                                                   
COMPND    ---
REMARK   3
REMARK   3 REFINEMENT.
REMARK   3   PROGRAM     : REFMAC 5.8.0267   
REMARK   3   AUTHORS     : MURSHUDOV,SKUBAK,LEBEDEV,PANNU,
REMARK   3                 STEINER,NICHOLLS,WINN,LONG,VAGIN
REMARK   3
REMARK   3    REFINEMENT TARGET : MAXIMUM LIKELIHOOD
REMARK   3
REMARK   3  DATA USED IN REFINEMENT.
REMARK   3   RESOLUTION RANGE HIGH (ANGSTROMS) :   1.67
REMARK   3   RESOLUTION RANGE LOW  (ANGSTROMS) :  37.78
REMARK   3   DATA CUTOFF            (SIGMA(F)) : NONE
REMARK   3   COMPLETENESS FOR RANGE        (%) :  99.97
REMARK   3   NUMBER OF REFLECTIONS             :   22432
REMARK   3
REMARK   3  FIT TO DATA USED IN REFINEMENT.
REMARK   3   CROSS-VALIDATION METHOD          : THROUGHOUT
REMARK   3   FREE R VALUE TEST SET SELECTION  : RANDOM
REMARK   3   R VALUE     (WORKING + TEST SET) : 0.16110
REMARK   3   R VALUE            (WORKING SET) :  0.16054
REMARK   3   FREE R VALUE                     :  0.17168
REMARK   3   FREE R VALUE TEST SET SIZE   (%) :  5.0
REMARK   3   FREE R VALUE TEST SET COUNT      :  1184
REMARK   3
REMARK   3  FIT IN THE HIGHEST RESOLUTION BIN.
REMARK   3   TOTAL NUMBER OF BINS USED           :      20
REMARK   3   BIN RESOLUTION RANGE HIGH           :    1.670
REMARK   3   BIN RESOLUTION RANGE LOW            :    1.714
REMARK   3   REFLECTION IN BIN     (WORKING SET) :     1635
REMARK   3   BIN COMPLETENESS (WORKING+TEST) (%) :    99.71
REMARK   3   BIN R VALUE           (WORKING SET) :    0.280
REMARK   3   BIN FREE R VALUE SET COUNT          :      103
REMARK   3   BIN FREE R VALUE                    :    0.289
REMARK   3
REMARK   3  NUMBER OF NON-HYDROGEN ATOMS USED IN REFINEMENT.
REMARK   3   ALL ATOMS                :     1098
REMARK   3
REMARK   3  B VALUES.
REMARK   3   FROM WILSON PLOT           (A**2) : NULL
REMARK   3   MEAN B VALUE      (OVERALL, A**2) :  32.724
REMARK   3   OVERALL ANISOTROPIC B VALUE.
REMARK   3    B11 (A**2) :     0.00
REMARK   3    B22 (A**2) :     0.00
REMARK   3    B33 (A**2) :     0.00
REMARK   3    B12 (A**2) :     0.00
REMARK   3    B13 (A**2) :     0.00
REMARK   3    B23 (A**2) :     0.00
REMARK   3
REMARK   3  ESTIMATED OVERALL COORDINATE ERROR.
REMARK   3   ESU BASED ON R VALUE                            (A):   0.067
REMARK   3   ESU BASED ON FREE R VALUE                       (A):   0.065
REMARK   3   ESU BASED ON MAXIMUM LIKELIHOOD                 (A):   0.045
REMARK   3   ESU FOR B VALUES BASED ON MAXIMUM LIKELIHOOD (A**2):   1.395
REMARK   3
REMARK   3 CORRELATION COEFFICIENTS.
REMARK   3   CORRELATION COEFFICIENT FO-FC      :   0.975
REMARK   3   CORRELATION COEFFICIENT FO-FC FREE :   0.972
REMARK   3
REMARK   3  RMS DEVIATIONS FROM IDEAL VALUES        COUNT    RMS    WEIGHT
REMARK   3   BOND LENGTHS REFINED ATOMS        (A):   957 ; 0.006 ; 0.013
REMARK   3   BOND LENGTHS OTHERS               (A):   873 ; 0.001 ; 0.017
REMARK   3   BOND ANGLES REFINED ATOMS   (DEGREES):  1296 ; 1.379 ; 1.646
REMARK   3   BOND ANGLES OTHERS          (DEGREES):  2021 ; 1.396 ; 1.579
REMARK   3   TORSION ANGLES, PERIOD 1    (DEGREES):   125 ; 6.155 ; 5.000
REMARK   3   TORSION ANGLES, PERIOD 2    (DEGREES):    34 ;31.681 ;24.706
REMARK   3   TORSION ANGLES, PERIOD 3    (DEGREES):   146 ;10.195 ;15.000
REMARK   3   TORSION ANGLES, PERIOD 4    (DEGREES):     1 ; 1.878 ;15.000
REMARK   3   CHIRAL-CENTER RESTRAINTS       (A**3):   129 ; 0.065 ; 0.200
REMARK   3   GENERAL PLANES REFINED ATOMS      (A):  1087 ; 0.006 ; 0.020
REMARK   3   GENERAL PLANES OTHERS             (A):   208 ; 0.001 ; 0.020
REMARK   3
REMARK   3  ISOTROPIC THERMAL FACTOR RESTRAINTS.     COUNT   RMS    WEIGHT
REMARK   3   MAIN-CHAIN BOND REFINED ATOMS  (A**2):   497 ; 1.965 ; 3.220
REMARK   3   MAIN-CHAIN BOND OTHER ATOMS    (A**2):   496 ; 1.964 ; 3.212
REMARK   3   MAIN-CHAIN ANGLE REFINED ATOMS (A**2):   620 ; 3.040 ; 4.817
REMARK   3   MAIN-CHAIN ANGLE OTHER ATOMS (A**2)  :   621 ; 3.039 ; 4.826
REMARK   3   SIDE-CHAIN BOND REFINED ATOMS  (A**2):   459 ; 3.045 ; 3.526
REMARK   3   SIDE-CHAIN BOND OTHER ATOMS  (A**2)  :   460 ; 3.044 ; 3.529
REMARK   3   SIDE-CHAIN ANGLE OTHER ATOMS (A**2)  :   676 ; 4.637 ; 5.154
REMARK   3   LONG RANGE B REFINED ATOMS (A**2)    :  1121 ; 6.172 ;39.993
REMARK   3   LONG RANGE B OTHER ATOMS (A**2)      :  1080 ; 5.853 ;38.903
REMARK   3
REMARK   3  NCS RESTRAINTS STATISTICS
REMARK   3   NUMBER OF NCS GROUPS : NULL
REMARK   3
REMARK   3  TWIN DETAILS
REMARK   3   NUMBER OF TWIN DOMAINS  : NULL
REMARK   3
REMARK   3
REMARK   3  TLS DETAILS
REMARK   3   NUMBER OF TLS GROUPS  : NULL
REMARK   3
REMARK   3
REMARK   3  BULK SOLVENT MODELLING.
REMARK   3   METHOD USED :  MASK
REMARK   3   PARAMETERS FOR MASK CALCULATION
REMARK   3   VDW PROBE RADIUS   :   1.20
REMARK   3   ION PROBE RADIUS   :   0.80
REMARK   3   SHRINKAGE RADIUS   :   0.80
REMARK   3
REMARK   3  OTHER REFINEMENT REMARKS:
REMARK   3  HYDROGENS HAVE BEEN ADDED IN THE RIDING POSITIONS
REMARK   3  U VALUES      : REFINED INDIVIDUALLY
REMARK   3
CRYST1  106.775  106.775  106.775  90.00  90.00  90.00 I 21 3                   
SCALE1      0.009365  0.000000  0.000000        0.00000                         
SCALE2     -0.000000  0.009365  0.000000        0.00000                         
SCALE3      0.000000 -0.000000  0.009365        0.00000                         
ATOM      1  N   THR A   7       2.148 105.214  34.541  1.00 42.78           N
ATOM      2  CA  THR A   7       2.650 106.180  35.549  1.00 41.02           C
ATOM      3  CB  THR A   7       1.493 106.977  36.168  1.00 47.69           C
ATOM      4  OG1 THR A   7       0.680 106.025  36.850  1.00 48.53           O
ATOM      5  CG2 THR A   7       0.669 107.732  35.145  1.00 50.25           C
ATOM      6  C   THR A   7       3.449 105.459  36.643  1.00 36.40           C
ATOM      7  O   THR A   7       4.050 106.157  37.456  1.00 35.79           O
ATOM      8  N   MET A   8       3.468 104.122  36.679  1.00 32.89           N
ATOM      9  CA  MET A   8       4.252 103.394  37.716  1.00 34.19           C
ATOM     10  CB  MET A   8       3.710 101.976  37.863  1.00 37.25           C
ATOM     11  CG  MET A   8       2.278 101.999  38.315  1.00 41.50           C
ATOM     12  SD  MET A   8       1.743 100.352  38.782  1.00 43.33           S
ATOM     13  CE  MET A   8       2.619 100.205  40.333  1.00 43.39           C
ATOM     14  C   MET A   8       5.738 103.335  37.364  1.00 34.60           C
ATOM     15  O   MET A   8       6.560 103.130  38.292  1.00 37.89           O
ATOM     16  N   GLY A   9       6.060 103.449  36.080  1.00 29.70           N
ATOM     17  CA  GLY A   9       7.434 103.395  35.563  1.00 27.49           C
ATOM     18  C   GLY A   9       7.747 102.065  34.907  1.00 26.24           C
ATOM     19  O   GLY A   9       7.276 101.008  35.376  1.00 25.56           O
ATOM     20  N   ASN A  10       8.577 102.109  33.880  1.00 25.49           N
ATOM     21  CA  ASN A  10       8.989 100.900  33.131  1.00 23.71           C
ATOM     22  CB  ASN A  10       9.955 101.284  32.024  1.00 24.11           C
ATOM     23  CG  ASN A  10       9.252 102.059  30.943  1.00 25.03           C
ATOM     24  OD1 ASN A  10       8.102 101.760  30.620  1.00 26.06           O
ATOM     25  ND2 ASN A  10       9.950 103.027  30.368  1.00 25.87           N
ATOM     26  C   ASN A  10       9.631  99.871  34.070  1.00 24.89           C
ATOM     27  O   ASN A  10       9.288  98.699  33.973  1.00 24.01           O
ATOM     28  N   SER A  11      10.544 100.279  34.951  1.00 23.46           N
ATOM     29  CA  SER A  11      11.283  99.289  35.781  1.00 23.85           C
ATOM     30  CB  SER A  11      12.411  99.925  36.545  1.00 27.30           C
ATOM     31  OG  SER A  11      13.454 100.288  35.661  1.00 27.80           O
ATOM     32  C   SER A  11      10.307  98.564  36.714  1.00 26.00           C
ATOM     33  O   SER A  11      10.474  97.353  36.955  1.00 26.32           O
ATOM     34  N   THR A  12       9.345  99.292  37.267  1.00 24.66           N
ATOM     35  CA  THR A  12       8.325  98.717  38.172  1.00 24.84           C
ATOM     36  CB  THR A  12       7.421  99.812  38.743  1.00 27.60           C
ATOM     37  OG1 THR A  12       8.217 100.707  39.520  1.00 30.47           O
ATOM     38  CG2 THR A  12       6.331  99.252  39.625  1.00 29.06           C
ATOM     39  C   THR A  12       7.508  97.659  37.410  1.00 25.55           C
ATOM     40  O   THR A  12       7.276  96.551  37.954  1.00 25.73           O
ATOM     41  N   VAL A  13       7.040  97.990  36.209  1.00 24.15           N
ATOM     42  CA  VAL A  13       6.247  97.025  35.407  1.00 24.21           C
ATOM     43  CB  VAL A  13       5.597  97.713  34.196  1.00 25.62           C
ATOM     44  CG1 VAL A  13       4.838  96.719  33.336  1.00 28.65           C
ATOM     45  CG2 VAL A  13       4.683  98.822  34.663  1.00 28.04           C
ATOM     46  C   VAL A  13       7.111  95.830  34.993  1.00 25.00           C
ATOM     47  O   VAL A  13       6.643  94.680  35.116  1.00 25.40           O
ATOM     48  N   LEU A  14       8.310  96.078  34.482  1.00 23.77           N
ATOM     49  CA  LEU A  14       9.152  94.987  33.941  1.00 23.66           C
ATOM     50  CB  LEU A  14      10.335  95.580  33.183  1.00 23.41           C
ATOM     51  CG  LEU A  14       9.942  96.261  31.878  1.00 23.96           C
ATOM     52  CD1 LEU A  14      11.102  97.097  31.368  1.00 25.60           C
ATOM     53  CD2 LEU A  14       9.504  95.246  30.836  1.00 26.72           C
ATOM     54  C   LEU A  14       9.577  94.054  35.074  1.00 24.51           C
ATOM     55  O   LEU A  14       9.552  92.845  34.847  1.00 25.30           O
ATOM     56  N   SER A  15       9.916  94.578  36.252  1.00 24.21           N
ATOM     57  CA  SER A  15      10.307  93.722  37.404  1.00 25.47           C
ATOM     58  CB  SER A  15      10.731  94.545  38.604  1.00 29.04           C
ATOM     59  OG  SER A  15      11.043  93.668  39.687  1.00 32.85           O
ATOM     60  C   SER A  15       9.132  92.805  37.765  1.00 25.32           C
ATOM     61  O   SER A  15       9.327  91.584  37.955  1.00 26.22           O
ATOM     62  N   PHE A  16       7.931  93.358  37.832  1.00 25.04           N
ATOM     63  CA  PHE A  16       6.707  92.587  38.159  1.00 25.49           C
ATOM     64  CB  PHE A  16       5.497  93.513  38.131  1.00 25.47           C
ATOM     65  CG  PHE A  16       4.188  92.809  38.366  1.00 27.81           C
ATOM     66  CD1 PHE A  16       3.796  92.487  39.654  1.00 29.88           C
ATOM     67  CE1 PHE A  16       2.584  91.848  39.884  1.00 32.90           C
ATOM     68  CZ  PHE A  16       1.763  91.537  38.828  1.00 31.41           C
ATOM     69  CD2 PHE A  16       3.352  92.484  37.308  1.00 30.92           C
ATOM     70  CE2 PHE A  16       2.146  91.844  37.544  1.00 32.69           C
ATOM     71  C   PHE A  16       6.548  91.419  37.178  1.00 26.03           C
ATOM     72  O   PHE A  16       6.322  90.270  37.617  1.00 25.44           O
ATOM     73  N   CYS A  17       6.651  91.690  35.875  1.00 25.97           N
ATOM     74  CA  CYS A  17       6.473  90.662  34.822  1.00 26.95           C
ATOM     75  CB  CYS A  17       6.320  91.266  33.435  1.00 26.86           C
ATOM     76  SG  CYS A  17       4.888  92.364  33.314  1.00 28.93           S
ATOM     77  C   CYS A  17       7.663  89.689  34.835  1.00 26.60           C
ATOM     78  O   CYS A  17       7.430  88.486  34.670  1.00 27.20           O
ATOM     79  N   ALA A  18       8.891  90.171  35.060  1.00 23.65           N
ATOM     80  CA  ALA A  18      10.118  89.354  34.910  1.00 23.71           C
ATOM     81  CB  ALA A  18      11.372  90.178  35.132  1.00 24.22           C
ATOM     82  C   ALA A  18      10.094  88.182  35.898  1.00 24.98           C
ATOM     83  O   ALA A  18      10.558  87.088  35.527  1.00 26.48           O
ATOM     84  N   PHE A  19       9.628  88.426  37.118  1.00 24.55           N
ATOM     85  CA  PHE A  19       9.722  87.438  38.221  1.00 25.19           C
ATOM     86  CB  PHE A  19      10.102  88.115  39.538  1.00 25.23           C
ATOM     87  CG  PHE A  19      11.495  88.669  39.531  1.00 24.07           C
ATOM     88  CD1 PHE A  19      12.598  87.824  39.555  1.00 25.11           C
ATOM     89  CE1 PHE A  19      13.878  88.343  39.510  1.00 26.13           C
ATOM     90  CZ  PHE A  19      14.070  89.708  39.447  1.00 25.69           C
ATOM     91  CD2 PHE A  19      11.703  90.035  39.472  1.00 25.59           C
ATOM     92  CE2 PHE A  19      12.986  90.557  39.415  1.00 25.42           C
ATOM     93  C   PHE A  19       8.422  86.638  38.303  1.00 26.78           C
ATOM     94  O   PHE A  19       8.379  85.670  39.060  1.00 26.85           O
ATOM     95  N   ALA A  20       7.417  86.960  37.486  1.00 25.27           N
ATOM     96  CA  ALA A  20       6.178  86.163  37.404  1.00 25.38           C
ATOM     97  CB  ALA A  20       5.146  86.892  36.587  1.00 26.32           C
ATOM     98  C   ALA A  20       6.487  84.796  36.801  1.00 26.65           C
ATOM     99  O   ALA A  20       7.394  84.696  35.950  1.00 28.33           O
ATOM    100  N   VAL A  21       5.747  83.763  37.212  1.00 25.99           N
ATOM    101  CA  VAL A  21       5.913  82.416  36.594  1.00 29.48           C
ATOM    102  CB  VAL A  21       5.117  81.370  37.393  1.00 33.75           C
ATOM    103  CG1 VAL A  21       4.879  80.096  36.599  1.00 39.75           C
ATOM    104  CG2 VAL A  21       5.849  81.070  38.705  1.00 32.93           C
ATOM    105  C   VAL A  21       5.537  82.506  35.102  1.00 29.31           C
ATOM    106  O   VAL A  21       6.199  81.840  34.282  1.00 28.93           O
ATOM    107  N   ASP A  22       4.555  83.340  34.762  1.00 29.08           N
ATOM    108  CA  ASP A  22       4.091  83.581  33.370  1.00 29.71           C
ATOM    109  CB  ASP A  22       2.656  83.076  33.211  1.00 31.26           C
ATOM    110  CG  ASP A  22       2.179  83.015  31.776  1.00 35.45           C
ATOM    111  OD1 ASP A  22       2.752  83.744  30.914  1.00 33.95           O
ATOM    112  OD2 ASP A  22       1.215  82.255  31.537  1.00 38.59           O
ATOM    113  C   ASP A  22       4.221  85.079  33.057  1.00 26.39           C
ATOM    114  O   ASP A  22       3.273  85.830  33.359  1.00 26.43           O
ATOM    115  N   ALA A  23       5.354  85.491  32.484  1.00 29.23           N
ATOM    116  CA  ALA A  23       5.686  86.915  32.259  1.00 28.41           C
ATOM    117  CB  ALA A  23       7.105  87.058  31.798  1.00 29.62           C
ATOM    118  C   ALA A  23       4.702  87.520  31.255  1.00 26.13           C
ATOM    119  O   ALA A  23       4.207  88.628  31.488  1.00 26.42           O
ATOM    120  N   ALA A  24       4.379  86.781  30.204  1.00 26.63           N
ATOM    121  CA  ALA A  24       3.438  87.234  29.148  1.00 27.26           C
ATOM    122  CB  ALA A  24       3.393  86.203  28.047  1.00 29.65           C
ATOM    123  C   ALA A  24       2.057  87.483  29.762  1.00 26.62           C
ATOM    124  O   ALA A  24       1.452  88.551  29.529  1.00 26.73           O
ATOM    125  N   LYS A  25       1.551  86.536  30.553  1.00 27.52           N
ATOM    126  CA  LYS A  25       0.234  86.713  31.202  1.00 27.74           C
ATOM    127  CB  LYS A  25      -0.194  85.440  31.937  1.00 30.67           C
ATOM    128  CG  LYS A  25      -1.593  85.538  32.520  1.00 33.48           C
ATOM    129  CD  LYS A  25      -2.109  84.198  33.004  1.00 39.45           C
ATOM    130  CE  LYS A  25      -3.588  84.241  33.321  1.00 42.83           C
ATOM    131  NZ  LYS A  25      -3.864  85.175  34.432  1.00 41.18           N
ATOM    132  C   LYS A  25       0.260  87.905  32.164  1.00 27.34           C
ATOM    133  O   LYS A  25      -0.735  88.645  32.216  1.00 28.28           O
ATOM    134  N   ALA A  26       1.353  88.100  32.903  1.00 25.62           N
ATOM    135  CA  ALA A  26       1.497  89.247  33.829  1.00 24.83           C
ATOM    136  CB  ALA A  26       2.810  89.172  34.543  1.00 24.04           C
ATOM    137  C   ALA A  26       1.327  90.565  33.058  1.00 23.61           C
ATOM    138  O   ALA A  26       0.543  91.429  33.498  1.00 25.08           O
ATOM    139  N   TYR A  27       1.984  90.713  31.915  1.00 25.97           N
ATOM    140  CA  TYR A  27       1.903  91.979  31.144  1.00 25.46           C
ATOM    141  CB  TYR A  27       2.998  92.103  30.087  1.00 25.49           C
ATOM    142  CG  TYR A  27       3.038  93.474  29.458  1.00 25.36           C
ATOM    143  CD1 TYR A  27       3.095  94.631  30.224  1.00 25.71           C
ATOM    144  CE1 TYR A  27       3.130  95.890  29.644  1.00 26.56           C
ATOM    145  CZ  TYR A  27       3.121  96.012  28.266  1.00 26.79           C
ATOM    146  OH  TYR A  27       3.157  97.248  27.677  1.00 26.33           O
ATOM    147  CE2 TYR A  27       3.077  94.866  27.488  1.00 25.96           C
ATOM    148  CD2 TYR A  27       3.023  93.616  28.084  1.00 25.22           C
ATOM    149  C   TYR A  27       0.508  92.134  30.527  1.00 26.01           C
ATOM    150  O   TYR A  27      -0.069  93.224  30.622  1.00 26.44           O
ATOM    151  N   LYS A  28      -0.046  91.072  29.955  1.00 26.11           N
ATOM    152  CA  LYS A  28      -1.406  91.135  29.353  1.00 27.29           C
ATOM    153  CB  LYS A  28      -1.735  89.803  28.686  1.00 28.96           C
ATOM    154  CG  LYS A  28      -0.941  89.500  27.433  1.00 31.65           C
ATOM    155  CD  LYS A  28      -1.232  88.099  26.947  1.00 35.30           C
ATOM    156  CE  LYS A  28      -0.327  87.647  25.828  1.00 40.04           C
ATOM    157  NZ  LYS A  28      -0.604  86.235  25.468  1.00 45.15           N
ATOM    158  C   LYS A  28      -2.440  91.509  30.427  1.00 26.20           C
ATOM    159  O   LYS A  28      -3.307  92.356  30.171  1.00 27.30           O
ATOM    160  N   ASP A  29      -2.352  90.918  31.616  1.00 28.04           N
ATOM    161  CA  ASP A  29      -3.318  91.200  32.710  1.00 28.45           C
ATOM    162  CB  ASP A  29      -3.176  90.193  33.856  1.00 30.63           C
ATOM    163  CG  ASP A  29      -3.662  88.792  33.528  1.00 33.09           C
ATOM    164  OD1 ASP A  29      -4.388  88.648  32.540  1.00 34.85           O
ATOM    165  OD2 ASP A  29      -3.292  87.854  34.264  1.00 33.14           O
ATOM    166  C   ASP A  29      -3.138  92.642  33.190  1.00 27.29           C
ATOM    167  O   ASP A  29      -4.129  93.290  33.501  1.00 27.63           O
ATOM    168  N   TYR A  30      -1.896  93.111  33.289  1.00 28.00           N
ATOM    169  CA  TYR A  30      -1.575  94.516  33.630  1.00 26.80           C
ATOM    170  CB  TYR A  30      -0.063  94.713  33.705  1.00 26.42           C
ATOM    171  CG  TYR A  30       0.387  96.150  33.712  1.00 27.05           C
ATOM    172  CD1 TYR A  30       0.387  96.914  34.871  1.00 26.98           C
ATOM    173  CE1 TYR A  30       0.821  98.231  34.867  1.00 27.78           C
ATOM    174  CZ  TYR A  30       1.226  98.811  33.678  1.00 27.03           C
ATOM    175  OH  TYR A  30       1.673 100.098  33.630  1.00 27.88           O
ATOM    176  CE2 TYR A  30       1.227  98.063  32.517  1.00 27.02           C
ATOM    177  CD2 TYR A  30       0.810  96.748  32.542  1.00 27.19           C
ATOM    178  C   TYR A  30      -2.243  95.447  32.606  1.00 25.05           C
ATOM    179  O   TYR A  30      -2.918  96.410  33.021  1.00 25.16           O
ATOM    180  N   LEU A  31      -2.084  95.175  31.316  1.00 25.81           N
ATOM    181  CA  LEU A  31      -2.701  96.046  30.278  1.00 26.74           C
ATOM    182  CB  LEU A  31      -2.266  95.605  28.887  1.00 27.75           C
ATOM    183  CG  LEU A  31      -0.794  95.814  28.559  1.00 28.52           C
ATOM    184  CD1 LEU A  31      -0.467  95.045  27.292  1.00 28.09           C
ATOM    185  CD2 LEU A  31      -0.456  97.299  28.416  1.00 28.28           C
ATOM    186  C   LEU A  31      -4.231  96.005  30.410  1.00 26.68           C
ATOM    187  O   LEU A  31      -4.870  97.084  30.310  1.00 27.35           O
ATOM    188  N   ALA A  32      -4.809  94.822  30.601  1.00 28.32           N
ATOM    189  CA  ALA A  32      -6.278  94.654  30.652  1.00 30.47           C
ATOM    190  CB  ALA A  32      -6.624  93.189  30.724  1.00 31.87           C
ATOM    191  C   ALA A  32      -6.838  95.465  31.832  1.00 32.50           C
ATOM    192  O   ALA A  32      -8.005  95.958  31.738  1.00 31.80           O
ATOM    193  N   SER A  33      -6.040  95.648  32.892  1.00 28.66           N
ATOM    194  CA  SER A  33      -6.402  96.375  34.139  1.00 29.33           C
ATOM    195  CB  SER A  33      -5.529  95.933  35.297  1.00 29.38           C
ATOM    196  OG  SER A  33      -4.272  96.603  35.298  1.00 28.43           O
ATOM    197  C   SER A  33      -6.333  97.893  33.963  1.00 28.68           C
ATOM    198  O   SER A  33      -6.710  98.596  34.914  1.00 29.47           O
ATOM    199  N   GLY A  34      -5.848  98.366  32.805  1.00 29.86           N
ATOM    200  CA  GLY A  34      -5.736  99.788  32.450  1.00 31.18           C
ATOM    201  C   GLY A  34      -4.322 100.309  32.635  1.00 30.96           C
ATOM    202  O   GLY A  34      -4.155 101.521  32.618  1.00 29.61           O
ATOM    203  N   GLY A  35      -3.337  99.426  32.843  1.00 29.78           N
ATOM    204  CA  GLY A  35      -1.943  99.827  33.093  1.00 30.24           C
ATOM    205  C   GLY A  35      -1.365 100.563  31.896  1.00 29.31           C
ATOM    206  O   GLY A  35      -1.666 100.156  30.756  1.00 29.65           O
ATOM    207  N   GLN A  36      -0.573 101.609  32.132  1.00 28.12           N
ATOM    208  CA  GLN A  36       0.103 102.367  31.048  1.00 28.18           C
ATOM    209  CB  GLN A  36       0.779 103.632  31.580  1.00 34.04           C
ATOM    210  CG  GLN A  36      -0.219 104.742  31.887  1.00 39.35           C
ATOM    211  CD  GLN A  36      -0.647 105.534  30.672  1.00 45.98           C
ATOM    212  OE1 GLN A  36       0.019 105.561  29.631  1.00 50.29           O
ATOM    213  NE2 GLN A  36      -1.758 106.233  30.810  1.00 55.54           N
ATOM    214  C   GLN A  36       1.129 101.451  30.383  1.00 26.57           C
ATOM    215  O   GLN A  36       1.931 100.815  31.070  1.00 27.37           O
ATOM    216  N   PRO A  37       1.136 101.341  29.042  1.00 27.16           N
ATOM    217  CA  PRO A  37       2.127 100.505  28.362  1.00 28.35           C
ATOM    218  CB  PRO A  37       1.877 100.782  26.877  1.00 29.54           C
ATOM    219  CG  PRO A  37       0.419 101.164  26.821  1.00 29.76           C
ATOM    220  CD  PRO A  37       0.178 101.946  28.098  1.00 28.66           C
ATOM    221  C   PRO A  37       3.582 100.857  28.707  1.00 28.10           C
ATOM    222  O   PRO A  37       3.904 102.005  29.023  1.00 28.41           O
ATOM    223  N   ILE A  38       4.438  99.856  28.557  1.00 27.98           N
ATOM    224  CA  ILE A  38       5.914 100.016  28.571  1.00 27.01           C
ATOM    225  CB  ILE A  38       6.599  98.655  28.368  1.00 28.29           C
ATOM    226  CG1 ILE A  38       6.315  97.724  29.552  1.00 29.86           C
ATOM    227  CG2 ILE A  38       8.089  98.836  28.116  1.00 27.33           C
ATOM    228  CD1 ILE A  38       6.554  96.270  29.255  1.00 33.07           C
ATOM    229  C   ILE A  38       6.286 101.026  27.484  1.00 26.07           C
ATOM    230  O   ILE A  38       5.776 100.924  26.344  1.00 26.39           O
ATOM    231  N   THR A  39       7.143 101.983  27.844  1.00 25.86           N
ATOM    232  CA  THR A  39       7.669 103.017  26.914  1.00 25.93           C
ATOM    233  CB  THR A  39       7.355 104.420  27.438  1.00 28.15           C
ATOM    234  OG1 THR A  39       8.067 104.631  28.660  1.00 27.20           O
ATOM    235  CG2 THR A  39       5.871 104.660  27.606  1.00 28.89           C
ATOM    236  C   THR A  39       9.160 102.803  26.661  1.00 25.50           C
ATOM    237  O   THR A  39       9.710 101.755  27.040  1.00 24.13           O
ATOM    238  N   ASN A  40       9.793 103.774  25.988  1.00 26.79           N
ATOM    239  CA  ASN A  40      11.250 103.804  25.721  1.00 27.53           C
ATOM    240  CB  ASN A  40      12.080 103.794  27.007  1.00 28.50           C
ATOM    241  CG  ASN A  40      11.850 105.054  27.817  1.00 37.32           C
ATOM    242  OD1 ASN A  40      11.290 106.035  27.317  1.00 45.21           O
ATOM    243  ND2 ASN A  40      12.279 105.050  29.064  1.00 43.48           N
ATOM    244  C   ASN A  40      11.609 102.673  24.768  1.00 26.24           C
ATOM    245  O   ASN A  40      12.775 102.241  24.765  1.00 28.51           O
ATOM    246  N   CYS A  41      10.658 102.242  23.933  1.00 25.32           N
ATOM    247  CA  CYS A  41      10.968 101.433  22.739  1.00 25.79           C
ATOM    248  CB  CYS A  41       9.718 100.849  22.099  1.00 26.59           C
ATOM    249  SG  CYS A  41       8.710  99.873  23.248  1.00 29.75           S
ATOM    250  C   CYS A  41      11.715 102.340  21.757  1.00 28.49           C
ATOM    251  O   CYS A  41      11.506 103.572  21.792  1.00 30.66           O
ATOM    252  N   VAL A  42      12.595 101.766  20.959  1.00 25.50           N
ATOM    253  CA  VAL A  42      13.465 102.549  20.040  1.00 27.33           C
ATOM    254  CB  VAL A  42      14.824 101.872  19.852  1.00 29.37           C
ATOM    255  CG1 VAL A  42      15.676 102.649  18.852  1.00 31.30           C
ATOM    256  CG2 VAL A  42      15.510 101.726  21.203  1.00 30.49           C
ATOM    257  C   VAL A  42      12.730 102.777  18.718  1.00 26.28           C
ATOM    258  O   VAL A  42      12.632 101.866  17.887  1.00 26.04           O
ATOM    259  N   LYS A  43      12.234 103.985  18.507  1.00 27.79           N
ATOM    260  CA  LYS A  43      11.478 104.305  17.281  1.00 25.98           C
ATOM    261  CB  LYS A  43      10.511 105.470  17.499  1.00 30.72           C
ATOM    262  CG  LYS A  43       9.474 105.640  16.395  1.00 32.46           C
ATOM    263  CD  LYS A  43       8.382 106.636  16.756  1.00 36.22           C
ATOM    264  CE  LYS A  43       7.109 106.449  15.950  1.00 37.84           C
ATOM    265  NZ  LYS A  43       7.316 106.705  14.507  1.00 38.31           N
ATOM    266  C   LYS A  43      12.482 104.645  16.177  1.00 28.49           C
ATOM    267  O   LYS A  43      13.469 105.352  16.451  1.00 29.13           O
ATOM    268  N   MET A  44      12.250 104.128  14.983  1.00 26.70           N
ATOM    269  CA  MET A  44      13.183 104.293  13.848  1.00 28.74           C
ATOM    270  CB  MET A  44      13.274 103.001  13.043  1.00 31.08           C
ATOM    271  CG  MET A  44      13.694 101.822  13.903  1.00 35.29           C
ATOM    272  SD  MET A  44      15.209 102.141  14.857  1.00 44.56           S
ATOM    273  CE  MET A  44      16.346 102.220  13.494  1.00 37.88           C
ATOM    274  C   MET A  44      12.693 105.425  12.951  1.00 29.29           C
ATOM    275  O   MET A  44      11.476 105.525  12.692  1.00 30.12           O
ATOM    276  N   LEU A  45      13.636 106.214  12.437  1.00 26.79           N
ATOM    277  CA  LEU A  45      13.345 107.205  11.380  1.00 27.65           C
ATOM    278  CB  LEU A  45      14.530 108.173  11.293  1.00 28.24           C
ATOM    279  CG  LEU A  45      14.420 109.235  10.211  1.00 28.21           C
ATOM    280  CD1 LEU A  45      13.209 110.126  10.427  1.00 29.99           C
ATOM    281  CD2 LEU A  45      15.698 110.042  10.122  1.00 29.35           C
ATOM    282  C   LEU A  45      13.135 106.446  10.063  1.00 28.27           C
ATOM    283  O   LEU A  45      14.032 105.668   9.663  1.00 29.94           O
ATOM    284  N   CYS A  46      11.985 106.603   9.422  1.00 30.53           N
ATOM    285  CA  CYS A  46      11.725 105.937   8.124  1.00 32.37           C
ATOM    286  CB  CYS A  46      11.202 104.523   8.341  1.00 35.51           C
ATOM    287  SG  CYS A  46       9.630 104.494   9.229  1.00 41.80           S
ATOM    288  C   CYS A  46      10.784 106.788   7.271  1.00 31.92           C
ATOM    289  O   CYS A  46      10.216 107.778   7.772  1.00 32.58           O
ATOM    290  N   THR A  47      10.635 106.396   6.016  1.00 33.26           N
ATOM    291  CA  THR A  47       9.858 107.140   4.989  1.00 34.34           C
ATOM    292  CB  THR A  47      10.531 106.992   3.623  1.00 37.00           C
ATOM    293  OG1 THR A  47      10.614 105.597   3.342  1.00 37.09           O
ATOM    294  CG2 THR A  47      11.905 107.624   3.577  1.00 41.10           C
ATOM    295  C   THR A  47       8.409 106.647   4.943  1.00 33.96           C
ATOM    296  O   THR A  47       7.562 107.340   4.342  1.00 33.09           O
ATOM    297  N   HIS A  48       8.110 105.499   5.557  1.00 31.42           N
ATOM    298  CA  HIS A  48       6.766 104.875   5.511  1.00 31.43           C
ATOM    299  CB  HIS A  48       5.709 105.793   6.137  1.00 32.18           C
ATOM    300  CG  HIS A  48       5.987 106.050   7.579  1.00 33.61           C
ATOM    301  ND1 HIS A  48       5.547 105.200   8.570  1.00 32.42           N
ATOM    302  CE1 HIS A  48       5.972 105.640   9.739  1.00 34.30           C
ATOM    303  NE2 HIS A  48       6.715 106.730   9.537  1.00 36.22           N
ATOM    304  CD2 HIS A  48       6.731 106.998   8.190  1.00 36.89           C
ATOM    305  C   HIS A  48       6.433 104.442   4.076  1.00 31.25           C
ATOM    306  O   HIS A  48       5.245 104.432   3.709  1.00 32.73           O
ATOM    307  N   THR A  49       7.441 104.018   3.322  1.00 33.28           N
ATOM    308  CA  THR A  49       7.300 103.523   1.929  1.00 36.28           C
ATOM    309  CB  THR A  49       8.084 104.424   0.967  1.00 38.93           C
ATOM    310  OG1 THR A  49       9.463 104.363   1.331  1.00 45.80           O
ATOM    311  CG2 THR A  49       7.613 105.859   1.002  1.00 42.47           C
ATOM    312  C   THR A  49       7.773 102.068   1.854  1.00 38.55           C
ATOM    313  O   THR A  49       8.028 101.584   0.745  1.00 35.21           O
ATOM    314  N   GLY A  50       7.871 101.379   2.992  1.00 35.91           N
ATOM    315  CA  GLY A  50       8.419 100.016   3.044  1.00 33.39           C
ATOM    316  C   GLY A  50       7.402  98.946   2.680  1.00 32.89           C
ATOM    317  O   GLY A  50       6.240  99.263   2.387  1.00 32.93           O
ATOM    318  N   THR A  51       7.830  97.689   2.753  1.00 32.87           N
ATOM    319  CA  THR A  51       7.028  96.502   2.355  1.00 33.42           C
ATOM    320  CB  THR A  51       7.904  95.250   2.285  1.00 35.21           C
ATOM    321  OG1 THR A  51       8.382  94.951   3.603  1.00 34.37           O
ATOM    322  CG2 THR A  51       9.051  95.415   1.316  1.00 35.24           C
ATOM    323  C   THR A  51       5.865  96.268   3.321  1.00 32.36           C
ATOM    324  O   THR A  51       4.908  95.617   2.911  1.00 33.10           O
ATOM    325  N   GLY A  52       5.962  96.744   4.570  1.00 30.41           N
ATOM    326  CA  GLY A  52       4.938  96.525   5.605  1.00 28.90           C
ATOM    327  C   GLY A  52       4.994  95.126   6.194  1.00 29.20           C
ATOM    328  O   GLY A  52       4.123  94.779   6.989  1.00 29.88           O
ATOM    329  N   GLN A  53       6.014  94.341   5.866  1.00 31.19           N
ATOM    330  CA  GLN A  53       6.226  93.029   6.522  1.00 31.53           C
ATOM    331  CB  GLN A  53       7.336  92.278   5.810  1.00 35.03           C
ATOM    332  CG  GLN A  53       6.851  91.747   4.471  1.00 39.21           C
ATOM    333  CD  GLN A  53       7.690  90.576   4.053  1.00 46.17           C
ATOM    334  OE1 GLN A  53       7.607  89.504   4.638  1.00 55.49           O
ATOM    335  NE2 GLN A  53       8.542  90.797   3.072  1.00 56.61           N
ATOM    336  C   GLN A  53       6.513  93.240   8.009  1.00 33.16           C
ATOM    337  O   GLN A  53       6.997  94.316   8.387  1.00 29.39           O
ATOM    338  N   ALA A  54       6.207  92.241   8.826  1.00 31.14           N
ATOM    339  CA  ALA A  54       6.168  92.399  10.297  1.00 30.04           C
ATOM    340  CB  ALA A  54       5.450  91.218  10.889  1.00 30.56           C
ATOM    341  C   ALA A  54       7.565  92.567  10.900  1.00 30.10           C
ATOM    342  O   ALA A  54       7.722  93.436  11.785  1.00 28.58           O
ATOM    343  N   ILE A  55       8.536  91.721  10.531  1.00 28.79           N
ATOM    344  CA  ILE A  55       9.874  91.673  11.180  1.00 29.47           C
ATOM    345  CB  ILE A  55       9.997  90.495  12.168  1.00 30.61           C
ATOM    346  CG1 ILE A  55       8.899  90.528  13.233  1.00 32.66           C
ATOM    347  CG2 ILE A  55      11.391  90.490  12.778  1.00 31.40           C
ATOM    348  CD1 ILE A  55       8.883  89.312  14.152  1.00 33.81           C
ATOM    349  C   ILE A  55      10.921  91.581  10.077  1.00 32.35           C
ATOM    350  O   ILE A  55      10.893  90.588   9.325  1.00 32.28           O
ATOM    351  N   THR A  56      11.804  92.572   9.989  1.00 29.87           N
ATOM    352  CA  THR A  56      12.617  92.830   8.774  1.00 31.80           C
ATOM    353  CB  THR A  56      11.916  93.895   7.921  1.00 31.83           C
ATOM    354  OG1 THR A  56      11.765  95.067   8.734  1.00 32.02           O
ATOM    355  CG2 THR A  56      10.572  93.425   7.398  1.00 33.10           C
ATOM    356  C   THR A  56      14.054  93.185   9.155  1.00 29.44           C
ATOM    357  O   THR A  56      14.317  93.594  10.306  1.00 28.41           O
ATOM    358  N   VAL A  57      14.973  93.039   8.191  1.00 30.90           N
ATOM    359  CA AVAL A  57      16.422  93.302   8.438  0.47 32.05           C
ATOM    360  CA BVAL A  57      16.436  93.305   8.319  0.53 32.91           C
ATOM    361  CB AVAL A  57      17.348  92.597   7.424  0.47 33.34           C
ATOM    362  CB BVAL A  57      17.175  92.747   7.081  0.53 34.66           C
ATOM    363  CG1AVAL A  57      17.419  91.104   7.689  0.47 34.36           C
ATOM    364  CG1BVAL A  57      18.661  93.076   7.090  0.53 36.34           C
ATOM    365  CG2AVAL A  57      16.954  92.880   5.982  0.47 33.77           C
ATOM    366  CG2BVAL A  57      16.955  91.247   6.918  0.53 36.22           C
ATOM    367  C   VAL A  57      16.673  94.811   8.478  1.00 31.43           C
ATOM    368  O   VAL A  57      17.631  95.186   9.144  1.00 32.41           O
ATOM    369  N   THR A  58      15.836  95.624   7.818  1.00 33.45           N
ATOM    370  CA  THR A  58      15.865  97.113   7.892  1.00 32.29           C
ATOM    371  CB  THR A  58      16.526  97.727   6.650  1.00 34.01           C
ATOM    372  OG1 THR A  58      15.664  97.469   5.544  1.00 34.19           O
ATOM    373  CG2 THR A  58      17.906  97.169   6.386  1.00 36.02           C
ATOM    374  C   THR A  58      14.435  97.603   8.097  1.00 30.70           C
ATOM    375  O   THR A  58      13.498  96.855   7.870  1.00 29.22           O
ATOM    376  N   PRO A  59      14.200  98.845   8.576  1.00 29.21           N
ATOM    377  CA  PRO A  59      12.832  99.336   8.756  1.00 30.04           C
ATOM    378  CB  PRO A  59      13.033 100.770   9.249  1.00 29.73           C
ATOM    379  CG  PRO A  59      14.375 100.725   9.932  1.00 28.19           C
ATOM    380  CD  PRO A  59      15.207  99.802   9.058  1.00 29.44           C
ATOM    381  C   PRO A  59      12.015  99.247   7.456  1.00 31.40           C
ATOM    382  O   PRO A  59      12.520  99.603   6.393  1.00 34.19           O
ATOM    383  N   GLU A  60      10.791  98.733   7.560  1.00 28.73           N
ATOM    384  CA  GLU A  60       9.891  98.499   6.406  1.00 28.94           C
ATOM    385  CB  GLU A  60       9.871  97.005   6.080  1.00 29.78           C
ATOM    386  CG  GLU A  60      11.148  96.508   5.422  1.00 30.41           C
ATOM    387  CD  GLU A  60      11.518  97.085   4.055  1.00 34.59           C
ATOM    388  OE1 GLU A  60      10.680  97.771   3.442  1.00 32.96           O
ATOM    389  OE2 GLU A  60      12.668  96.854   3.608  1.00 36.84           O
ATOM    390  C   GLU A  60       8.485  99.052   6.665  1.00 27.35           C
ATOM    391  O   GLU A  60       7.552  98.572   6.022  1.00 28.46           O
ATOM    392  N   ALA A  61       8.296 100.024   7.560  1.00 27.40           N
ATOM    393  CA  ALA A  61       6.948 100.564   7.836  1.00 26.22           C
ATOM    394  CB  ALA A  61       6.964 101.679   8.845  1.00 27.71           C
ATOM    395  C   ALA A  61       6.328 101.058   6.528  1.00 27.49           C
ATOM    396  O   ALA A  61       7.015 101.754   5.754  1.00 28.45           O
ATOM    397  N   ASN A  62       5.068 100.716   6.319  1.00 27.49           N
ATOM    398  CA  ASN A  62       4.207 101.370   5.308  1.00 28.36           C
ATOM    399  CB  ASN A  62       3.305 100.343   4.619  1.00 29.43           C
ATOM    400  CG  ASN A  62       2.266  99.754   5.544  1.00 29.97           C
ATOM    401  OD1 ASN A  62       1.916 100.347   6.559  1.00 29.63           O
ATOM    402  ND2 ASN A  62       1.752  98.589   5.199  1.00 32.09           N
ATOM    403  C   ASN A  62       3.490 102.543   5.989  1.00 29.25           C
ATOM    404  O   ASN A  62       3.844 102.898   7.138  1.00 29.52           O
ATOM    405  N   MET A  63       2.567 103.201   5.284  1.00 30.79           N
ATOM    406  CA  MET A  63       1.867 104.399   5.816  1.00 31.02           C
ATOM    407  CB  MET A  63       1.072 105.117   4.714  1.00 32.38           C
ATOM    408  CG  MET A  63       1.952 106.033   3.877  1.00 34.97           C
ATOM    409  SD  MET A  63       2.588 107.464   4.821  1.00 38.10           S
ATOM    410  CE  MET A  63       1.139 108.514   4.756  1.00 43.13           C
ATOM    411  C   MET A  63       0.957 104.040   6.997  1.00 31.62           C
ATOM    412  O   MET A  63       0.594 104.966   7.719  1.00 33.36           O
ATOM    413  N   ASP A  64       0.681 102.762   7.258  1.00 30.10           N
ATOM    414  CA  ASP A  64      -0.252 102.331   8.331  1.00 31.69           C
ATOM    415  CB  ASP A  64      -1.147 101.193   7.834  1.00 34.21           C
ATOM    416  CG  ASP A  64      -2.041 101.571   6.663  1.00 42.20           C
ATOM    417  OD1 ASP A  64      -2.523 102.708   6.641  1.00 43.80           O
ATOM    418  OD2 ASP A  64      -2.233 100.705   5.791  1.00 52.21           O
ATOM    419  C   ASP A  64       0.539 101.868   9.567  1.00 29.54           C
ATOM    420  O   ASP A  64      -0.105 101.355  10.503  1.00 28.96           O
ATOM    421  N   GLN A  65       1.869 101.985   9.546  1.00 28.18           N
ATOM    422  CA  GLN A  65       2.751 101.382  10.574  1.00 27.17           C
ATOM    423  CB  GLN A  65       3.485 100.174  10.013  1.00 26.98           C
ATOM    424  CG  GLN A  65       2.563  99.080   9.498  1.00 27.59           C
ATOM    425  CD  GLN A  65       3.330  98.103   8.645  1.00 27.25           C
ATOM    426  OE1 GLN A  65       4.291  98.463   7.968  1.00 27.69           O
ATOM    427  NE2 GLN A  65       2.909  96.847   8.681  1.00 29.35           N
ATOM    428  C   GLN A  65       3.805 102.385  11.052  1.00 27.86           C
ATOM    429  O   GLN A  65       4.103 103.371  10.342  1.00 27.45           O
ATOM    430  N   GLU A  66       4.412 102.065  12.190  1.00 26.22           N
ATOM    431  CA  GLU A  66       5.661 102.668  12.685  1.00 26.41           C
ATOM    432  CB  GLU A  66       5.474 103.328  14.051  1.00 28.77           C
ATOM    433  CG  GLU A  66       4.251 104.210  14.170  1.00 29.98           C
ATOM    434  CD  GLU A  66       4.169 105.351  13.168  1.00 32.71           C
ATOM    435  OE1 GLU A  66       5.229 105.912  12.834  1.00 32.08           O
ATOM    436  OE2 GLU A  66       3.028 105.669  12.740  1.00 37.10           O
ATOM    437  C   GLU A  66       6.694 101.543  12.793  1.00 27.22           C
ATOM    438  O   GLU A  66       6.286 100.398  13.021  1.00 29.18           O
ATOM    439  N   SER A  67       7.967 101.866  12.656  1.00 26.46           N
ATOM    440  CA  SER A  67       9.076 100.886  12.769  1.00 25.74           C
ATOM    441  CB  SER A  67      10.021 100.968  11.598  1.00 26.79           C
ATOM    442  OG  SER A  67       9.445 100.426  10.435  1.00 28.69           O
ATOM    443  C   SER A  67       9.811 101.112  14.088  1.00 26.58           C
ATOM    444  O   SER A  67      10.057 102.281  14.455  1.00 25.56           O
ATOM    445  N   PHE A  68      10.187 100.029  14.778  1.00 25.36           N
ATOM    446  CA  PHE A  68      10.963 100.085  16.038  1.00 24.30           C
ATOM    447  CB  PHE A  68      10.087  99.765  17.247  1.00 23.93           C
ATOM    448  CG  PHE A  68       8.943 100.718  17.482  1.00 24.75           C
ATOM    449  CD1 PHE A  68       7.735 100.523  16.840  1.00 26.50           C
ATOM    450  CE1 PHE A  68       6.670 101.386  17.046  1.00 27.65           C
ATOM    451  CZ  PHE A  68       6.791 102.429  17.920  1.00 27.20           C
ATOM    452  CD2 PHE A  68       9.048 101.773  18.372  1.00 27.01           C
ATOM    453  CE2 PHE A  68       7.973 102.621  18.596  1.00 26.61           C
ATOM    454  C   PHE A  68      12.117  99.085  15.986  1.00 24.32           C
ATOM    455  O   PHE A  68      12.028  98.069  15.265  1.00 24.51           O
ATOM    456  N   GLY A  69      13.154  99.346  16.776  1.00 25.66           N
ATOM    457  CA  GLY A  69      14.185  98.333  17.055  1.00 25.55           C
ATOM    458  C   GLY A  69      13.550  97.124  17.712  1.00 25.68           C
ATOM    459  O   GLY A  69      12.817  97.299  18.686  1.00 26.04           O
ATOM    460  N   GLY A  70      13.832  95.916  17.214  1.00 26.53           N
ATOM    461  CA  GLY A  70      13.118  94.698  17.648  1.00 27.08           C
ATOM    462  C   GLY A  70      13.278  94.384  19.128  1.00 25.16           C
ATOM    463  O   GLY A  70      12.229  94.145  19.799  1.00 24.80           O
ATOM    464  N   ALA A  71      14.506  94.335  19.648  1.00 26.42           N
ATOM    465  CA  ALA A  71      14.764  93.937  21.057  1.00 27.11           C
ATOM    466  CB  ALA A  71      16.238  93.941  21.367  1.00 28.17           C
ATOM    467  C   ALA A  71      14.003  94.869  22.013  1.00 26.18           C
ATOM    468  O   ALA A  71      13.461  94.384  23.010  1.00 24.11           O
ATOM    469  N   SER A  72      13.884  96.156  21.688  1.00 24.97           N
ATOM    470  CA  SER A  72      13.227  97.165  22.562  1.00 25.28           C
ATOM    471  CB  SER A  72      13.517  98.570  22.075  1.00 26.31           C
ATOM    472  OG  SER A  72      12.780  98.873  20.908  1.00 25.76           O
ATOM    473  C   SER A  72      11.718  96.889  22.673  1.00 25.77           C
ATOM    474  O   SER A  72      11.093  97.393  23.617  1.00 25.53           O
ATOM    475  N   CYS A  73      11.137  96.120  21.748  1.00 25.83           N
ATOM    476  CA  CYS A  73       9.693  95.793  21.690  1.00 25.82           C
ATOM    477  CB  CYS A  73       9.122  95.978  20.293  1.00 27.20           C
ATOM    478  SG  CYS A  73       9.381  97.656  19.672  1.00 27.78           S
ATOM    479  C   CYS A  73       9.431  94.352  22.123  1.00 25.70           C
ATOM    480  O   CYS A  73       8.312  93.877  21.916  1.00 25.69           O
ATOM    481  N   CYS A  74      10.434  93.684  22.686  1.00 24.57           N
ATOM    482  CA  CYS A  74      10.321  92.270  23.107  1.00 25.47           C
ATOM    483  CB  CYS A  74      11.501  91.457  22.602  1.00 26.19           C
ATOM    484  SG  CYS A  74      11.433  89.771  23.254  1.00 27.01           S
ATOM    485  C   CYS A  74      10.230  92.195  24.629  1.00 25.33           C
ATOM    486  O   CYS A  74      11.171  92.629  25.298  1.00 24.53           O
ATOM    487  N   LEU A  75       9.140  91.655  25.178  1.00 24.71           N
ATOM    488  CA  LEU A  75       8.978  91.594  26.649  1.00 24.79           C
ATOM    489  CB  LEU A  75       7.657  90.914  27.005  1.00 26.72           C
ATOM    490  CG  LEU A  75       7.345  90.837  28.498  1.00 27.61           C
ATOM    491  CD1 LEU A  75       7.053  92.202  29.072  1.00 28.70           C
ATOM    492  CD2 LEU A  75       6.180  89.886  28.750  1.00 30.43           C
ATOM    493  C   LEU A  75      10.154  90.816  27.246  1.00 23.38           C
ATOM    494  O   LEU A  75      10.631  91.204  28.306  1.00 24.36           O
ATOM    495  N   TYR A  76      10.565  89.710  26.627  1.00 24.66           N
ATOM    496  CA  TYR A  76      11.602  88.816  27.210  1.00 26.12           C
ATOM    497  CB  TYR A  76      11.614  87.466  26.485  1.00 26.79           C
ATOM    498  CG  TYR A  76      10.256  86.828  26.520  1.00 27.42           C
ATOM    499  CD1 TYR A  76       9.808  86.192  27.668  1.00 29.61           C
ATOM    500  CE1 TYR A  76       8.531  85.667  27.734  1.00 30.60           C
ATOM    501  CZ  TYR A  76       7.691  85.757  26.641  1.00 30.71           C
ATOM    502  OH  TYR A  76       6.424  85.243  26.695  1.00 32.71           O
ATOM    503  CE2 TYR A  76       8.117  86.399  25.491  1.00 31.01           C
ATOM    504  CD2 TYR A  76       9.391  86.933  25.444  1.00 28.37           C
ATOM    505  C   TYR A  76      12.952  89.537  27.195  1.00 24.76           C
ATOM    506  O   TYR A  76      13.707  89.440  28.174  1.00 26.08           O
ATOM    507  N   CYS A  77      13.276  90.243  26.108  1.00 25.01           N
ATOM    508  CA  CYS A  77      14.506  91.058  26.020  1.00 26.22           C
ATOM    509  CB  CYS A  77      14.684  91.660  24.632  1.00 27.03           C
ATOM    510  SG  CYS A  77      15.216  90.471  23.363  1.00 29.32           S
ATOM    511  C   CYS A  77      14.436  92.155  27.093  1.00 25.44           C
ATOM    512  O   CYS A  77      15.434  92.375  27.804  1.00 25.88           O
ATOM    513  N   ARG A  78      13.312  92.873  27.179  1.00 23.31           N
ATOM    514  CA  ARG A  78      13.189  94.011  28.115  1.00 23.90           C
ATOM    515  CB  ARG A  78      11.904  94.787  27.812  1.00 23.84           C
ATOM    516  CG  ARG A  78      11.952  95.613  26.531  1.00 24.66           C
ATOM    517  CD  ARG A  78      12.891  96.816  26.600  1.00 24.33           C
ATOM    518  NE  ARG A  78      12.493  97.836  27.557  1.00 24.07           N
ATOM    519  CZ  ARG A  78      11.676  98.858  27.315  1.00 24.07           C
ATOM    520  NH1 ARG A  78      11.102  98.982  26.136  1.00 23.92           N
ATOM    521  NH2 ARG A  78      11.406  99.738  28.263  1.00 24.51           N
ATOM    522  C   ARG A  78      13.260  93.530  29.578  1.00 25.02           C
ATOM    523  O   ARG A  78      13.743  94.319  30.426  1.00 25.42           O
ATOM    524  N   CYS A  79      12.778  92.319  29.871  1.00 24.56           N
ATOM    525  CA  CYS A  79      12.757  91.708  31.224  1.00 24.77           C
ATOM    526  CB  CYS A  79      11.581  90.751  31.374  1.00 24.25           C
ATOM    527  SG  CYS A  79       9.969  91.565  31.521  1.00 27.39           S
ATOM    528  C   CYS A  79      14.066  90.958  31.519  1.00 28.03           C
ATOM    529  O   CYS A  79      14.209  90.470  32.651  1.00 28.71           O
ATOM    530  N   HIS A  80      14.971  90.832  30.552  1.00 26.76           N
ATOM    531  CA  HIS A  80      16.259  90.102  30.715  1.00 29.30           C
ATOM    532  CB  HIS A  80      17.161  90.806  31.747  1.00 30.82           C
ATOM    533  CG  HIS A  80      17.393  92.244  31.449  1.00 33.56           C
ATOM    534  ND1 HIS A  80      18.155  92.660  30.385  1.00 40.06           N
ATOM    535  CE1 HIS A  80      18.155  93.981  30.338  1.00 41.14           C
ATOM    536  NE2 HIS A  80      17.436  94.427  31.352  1.00 35.81           N
ATOM    537  CD2 HIS A  80      16.970  93.365  32.070  1.00 35.84           C
ATOM    538  C   HIS A  80      15.993  88.659  31.140  1.00 29.14           C
ATOM    539  O   HIS A  80      16.745  88.170  32.007  1.00 33.75           O
ATOM    540  N   ILE A  81      14.987  88.003  30.569  1.00 28.91           N
ATOM    541  CA  ILE A  81      14.664  86.581  30.876  1.00 30.81           C
ATOM    542  CB  ILE A  81      13.302  86.445  31.569  1.00 30.30           C
ATOM    543  CG1 ILE A  81      12.167  86.980  30.685  1.00 30.61           C
ATOM    544  CG2 ILE A  81      13.366  87.117  32.937  1.00 31.55           C
ATOM    545  CD1 ILE A  81      10.780  86.777  31.234  1.00 33.85           C
ATOM    546  C   ILE A  81      14.740  85.730  29.612  1.00 32.65           C
ATOM    547  O   ILE A  81      14.761  86.275  28.471  1.00 30.95           O
ATOM    548  N   ASP A  82      14.727  84.419  29.821  1.00 33.63           N
ATOM    549  CA  ASP A  82      14.755  83.430  28.714  1.00 34.78           C
ATOM    550  CB  ASP A  82      14.858  82.000  29.257  1.00 39.24           C
ATOM    551  CG  ASP A  82      16.204  81.659  29.877  1.00 43.92           C
ATOM    552  OD1 ASP A  82      17.171  82.425  29.687  1.00 46.00           O
ATOM    553  OD2 ASP A  82      16.269  80.623  30.560  1.00 52.00           O
ATOM    554  C   ASP A  82      13.505  83.598  27.852  1.00 31.79           C
ATOM    555  O   ASP A  82      12.421  83.917  28.387  1.00 34.04           O
ATOM    556  N   HIS A  83      13.659  83.374  26.550  1.00 31.38           N
ATOM    557  CA  HIS A  83      12.556  83.350  25.568  1.00 32.26           C
ATOM    558  CB  HIS A  83      13.070  83.685  24.176  1.00 33.05           C
ATOM    559  CG  HIS A  83      13.540  85.095  24.087  1.00 30.24           C
ATOM    560  ND1 HIS A  83      14.680  85.532  24.735  1.00 30.99           N
ATOM    561  CE1 HIS A  83      14.849  86.819  24.500  1.00 32.18           C
ATOM    562  NE2 HIS A  83      13.843  87.231  23.729  1.00 28.46           N
ATOM    563  CD2 HIS A  83      13.021  86.177  23.447  1.00 29.89           C
ATOM    564  C   HIS A  83      11.884  81.989  25.647  1.00 38.51           C
ATOM    565  O   HIS A  83      12.569  80.983  25.825  1.00 40.66           O
ATOM    566  N   PRO A  84      10.541  81.946  25.549  1.00 42.77           N
ATOM    567  CA  PRO A  84       9.773  80.727  25.804  1.00 48.32           C
ATOM    568  CB  PRO A  84       8.390  81.308  26.132  1.00 49.54           C
ATOM    569  CG  PRO A  84       8.285  82.493  25.192  1.00 48.11           C
ATOM    570  CD  PRO A  84       9.675  83.094  25.217  1.00 45.11           C
ATOM    571  C   PRO A  84       9.722  79.791  24.589  1.00 51.95           C
ATOM    572  O   PRO A  84       8.667  79.603  24.029  1.00 57.43           O
ATOM    573  N   ASN A  85      10.871  79.246  24.201  1.00 54.74           N
ATOM    574  CA  ASN A  85      10.964  78.123  23.230  1.00 60.95           C
ATOM    575  CB  ASN A  85      10.937  78.625  21.782  1.00 58.19           C
ATOM    576  CG  ASN A  85      12.067  79.581  21.472  1.00 58.39           C
ATOM    577  OD1 ASN A  85      13.219  79.167  21.369  1.00 62.00           O
ATOM    578  ND2 ASN A  85      11.752  80.859  21.323  1.00 57.37           N
ATOM    579  C   ASN A  85      12.201  77.303  23.588  1.00 65.19           C
ATOM    580  O   ASN A  85      13.103  77.805  24.265  1.00 61.94           O
ATOM    581  N   PRO A  86      12.267  76.013  23.177  1.00 73.53           N
ATOM    582  CA  PRO A  86      13.410  75.155  23.505  1.00 72.24           C
ATOM    583  CB  PRO A  86      13.232  73.970  22.539  1.00 73.87           C
ATOM    584  CG  PRO A  86      11.729  73.874  22.350  1.00 75.37           C
ATOM    585  CD  PRO A  86      11.234  75.306  22.398  1.00 74.70           C
ATOM    586  C   PRO A  86      14.772  75.841  23.296  1.00 70.26           C
ATOM    587  O   PRO A  86      15.622  75.751  24.173  1.00 70.54           O
ATOM    588  N   LYS A  87      14.925  76.534  22.161  1.00 66.50           N
ATOM    589  CA  LYS A  87      16.190  77.179  21.713  1.00 66.14           C
ATOM    590  CB  LYS A  87      16.105  77.489  20.214  1.00 75.15           C
ATOM    591  CG  LYS A  87      17.422  77.867  19.544  1.00 81.09           C
ATOM    592  CD  LYS A  87      18.519  76.830  19.706  1.00 86.22           C
ATOM    593  CE  LYS A  87      18.100  75.436  19.282  1.00 89.24           C
ATOM    594  NZ  LYS A  87      19.224  74.473  19.373  1.00 91.48           N
ATOM    595  C   LYS A  87      16.462  78.467  22.505  1.00 58.80           C
ATOM    596  O   LYS A  87      17.631  78.903  22.522  1.00 56.16           O
ATOM    597  N   GLY A  88      15.436  79.070  23.119  1.00 52.80           N
ATOM    598  CA  GLY A  88      15.534  80.415  23.726  1.00 50.62           C
ATOM    599  C   GLY A  88      15.870  81.463  22.673  1.00 47.61           C
ATOM    600  O   GLY A  88      16.537  82.475  23.006  1.00 45.23           O
ATOM    601  N   PHE A  89      15.449  81.222  21.430  1.00 42.23           N
ATOM    602  CA  PHE A  89      15.682  82.114  20.266  1.00 43.48           C
ATOM    603  CB  PHE A  89      15.487  81.338  18.960  1.00 50.12           C
ATOM    604  CG  PHE A  89      15.658  82.168  17.714  1.00 54.31           C
ATOM    605  CD1 PHE A  89      16.919  82.586  17.313  1.00 59.25           C
ATOM    606  CE1 PHE A  89      17.078  83.359  16.171  1.00 60.03           C
ATOM    607  CZ  PHE A  89      15.978  83.722  15.424  1.00 58.61           C
ATOM    608  CD2 PHE A  89      14.558  82.544  16.952  1.00 58.20           C
ATOM    609  CE2 PHE A  89      14.719  83.318  15.811  1.00 57.57           C
ATOM    610  C   PHE A  89      14.712  83.301  20.348  1.00 39.24           C
ATOM    611  O   PHE A  89      13.549  83.110  20.770  1.00 40.73           O
ATOM    612  N   CYS A  90      15.176  84.486  19.960  1.00 35.57           N
ATOM    613  CA  CYS A  90      14.333  85.707  19.839  1.00 33.63           C
ATOM    614  CB  CYS A  90      14.942  86.883  20.583  1.00 31.59           C
ATOM    615  SG  CYS A  90      13.827  88.310  20.520  1.00 30.58           S
ATOM    616  C   CYS A  90      14.163  86.086  18.359  1.00 31.45           C
ATOM    617  O   CYS A  90      15.178  86.332  17.690  1.00 35.77           O
ATOM    618  N   ASP A  91      12.913  86.161  17.918  1.00 34.23           N
ATOM    619  CA  ASP A  91      12.477  86.552  16.551  1.00 38.27           C
ATOM    620  CB  ASP A  91      10.992  86.211  16.333  1.00 43.10           C
ATOM    621  CG  ASP A  91      10.018  86.700  17.407  1.00 52.65           C
ATOM    622  OD1 ASP A  91      10.448  86.887  18.575  1.00 64.11           O
ATOM    623  OD2 ASP A  91       8.816  86.872  17.088  1.00 59.89           O
ATOM    624  C   ASP A  91      12.750  88.047  16.298  1.00 35.16           C
ATOM    625  O   ASP A  91      12.777  88.440  15.118  1.00 33.13           O
ATOM    626  N   LEU A  92      12.933  88.862  17.344  1.00 32.19           N
ATOM    627  CA  LEU A  92      12.927  90.348  17.209  1.00 28.53           C
ATOM    628  CB  LEU A  92      12.001  90.920  18.288  1.00 28.04           C
ATOM    629  CG  LEU A  92      10.506  90.699  18.063  1.00 28.45           C
ATOM    630  CD1 LEU A  92       9.695  91.063  19.298  1.00 29.28           C
ATOM    631  CD2 LEU A  92      10.027  91.533  16.889  1.00 31.03           C
ATOM    632  C   LEU A  92      14.342  90.913  17.341  1.00 29.85           C
ATOM    633  O   LEU A  92      14.656  91.915  16.675  1.00 27.39           O
ATOM    634  N   LYS A  93      15.187  90.308  18.178  1.00 31.10           N
ATOM    635  CA  LYS A  93      16.531  90.856  18.490  1.00 33.62           C
ATOM    636  CB  LYS A  93      17.233  89.960  19.520  1.00 37.72           C
ATOM    637  CG  LYS A  93      18.540  90.512  20.070  1.00 44.68           C
ATOM    638  CD  LYS A  93      19.229  89.563  21.042  1.00 49.55           C
ATOM    639  CE  LYS A  93      20.485  90.166  21.634  1.00 54.93           C
ATOM    640  NZ  LYS A  93      21.151  89.226  22.567  1.00 62.04           N
ATOM    641  C   LYS A  93      17.340  91.005  17.196  1.00 32.96           C
ATOM    642  O   LYS A  93      17.410  90.041  16.415  1.00 34.83           O
ATOM    643  N   GLY A  94      17.928  92.181  16.975  1.00 31.84           N
ATOM    644  CA  GLY A  94      18.792  92.475  15.815  1.00 34.33           C
ATOM    645  C   GLY A  94      18.000  92.814  14.566  1.00 33.21           C
ATOM    646  O   GLY A  94      18.619  93.107  13.535  1.00 35.26           O
ATOM    647  N   LYS A  95      16.676  92.834  14.658  1.00 30.17           N
ATOM    648  CA  LYS A  95      15.781  93.131  13.520  1.00 29.52           C
ATOM    649  CB  LYS A  95      14.875  91.934  13.259  1.00 31.60           C
ATOM    650  CG  LYS A  95      15.606  90.638  12.917  1.00 39.69           C
ATOM    651  CD  LYS A  95      15.634  90.350  11.440  1.00 46.88           C
ATOM    652  CE  LYS A  95      16.421  89.105  11.070  1.00 52.85           C
ATOM    653  NZ  LYS A  95      16.165  87.991  12.013  1.00 59.66           N
ATOM    654  C   LYS A  95      14.965  94.393  13.811  1.00 27.31           C
ATOM    655  O   LYS A  95      15.182  95.042  14.857  1.00 28.77           O
ATOM    656  N   TYR A  96      14.099  94.746  12.871  1.00 26.13           N
ATOM    657  CA  TYR A  96      13.163  95.889  12.991  1.00 27.09           C
ATOM    658  CB  TYR A  96      13.509  96.964  11.954  1.00 27.79           C
ATOM    659  CG  TYR A  96      14.922  97.425  12.172  1.00 27.83           C
ATOM    660  CD1 TYR A  96      15.220  98.349  13.153  1.00 28.16           C
ATOM    661  CE1 TYR A  96      16.525  98.717  13.425  1.00 28.64           C
ATOM    662  CZ  TYR A  96      17.570  98.102  12.749  1.00 29.04           C
ATOM    663  OH  TYR A  96      18.871  98.426  13.005  1.00 31.11           O
ATOM    664  CE2 TYR A  96      17.294  97.148  11.795  1.00 28.78           C
ATOM    665  CD2 TYR A  96      15.981  96.798  11.529  1.00 28.73           C
ATOM    666  C   TYR A  96      11.746  95.348  12.896  1.00 27.79           C
ATOM    667  O   TYR A  96      11.425  94.487  12.046  1.00 29.06           O
ATOM    668  N   VAL A  97      10.884  95.873  13.753  1.00 26.15           N
ATOM    669  CA  VAL A  97       9.478  95.427  13.835  1.00 25.70           C
ATOM    670  CB  VAL A  97       9.117  94.883  15.231  1.00 26.69           C
ATOM    671  CG1 VAL A  97       9.239  95.916  16.335  1.00 27.32           C
ATOM    672  CG2 VAL A  97       7.727  94.273  15.217  1.00 26.84           C
ATOM    673  C   VAL A  97       8.566  96.576  13.416  1.00 27.63           C
ATOM    674  O   VAL A  97       8.745  97.726  13.900  1.00 26.57           O
ATOM    675  N   GLN A  98       7.619  96.244  12.547  1.00 24.79           N
ATOM    676  CA  GLN A  98       6.572  97.166  12.075  1.00 25.88           C
ATOM    677  CB  GLN A  98       6.326  96.922  10.591  1.00 26.88           C
ATOM    678  CG  GLN A  98       7.383  97.534   9.677  1.00 27.06           C
ATOM    679  CD  GLN A  98       8.808  97.087   9.895  1.00 28.15           C
ATOM    680  OE1 GLN A  98       9.725  97.891  10.166  1.00 27.22           O
ATOM    681  NE2 GLN A  98       9.034  95.789   9.757  1.00 28.39           N
ATOM    682  C   GLN A  98       5.339  96.961  12.947  1.00 29.27           C
ATOM    683  O   GLN A  98       4.878  95.809  13.083  1.00 28.89           O
ATOM    684  N   ILE A  99       4.813  98.042  13.510  1.00 27.18           N
ATOM    685  CA  ILE A  99       3.654  97.994  14.437  1.00 27.72           C
ATOM    686  CB  ILE A  99       4.016  98.505  15.843  1.00 28.01           C
ATOM    687  CG1 ILE A  99       5.232  97.795  16.446  1.00 29.63           C
ATOM    688  CG2 ILE A  99       2.789  98.413  16.741  1.00 27.58           C
ATOM    689  CD1 ILE A  99       5.037  96.330  16.709  1.00 28.77           C
ATOM    690  C   ILE A  99       2.565  98.855  13.815  1.00 27.66           C
ATOM    691  O   ILE A  99       2.824 100.010  13.500  1.00 27.53           O
ATOM    692  N   PRO A 100       1.337  98.344  13.613  1.00 29.84           N
ATOM    693  CA  PRO A 100       0.254  99.200  13.133  1.00 30.60           C
ATOM    694  CB  PRO A 100      -1.012  98.351  13.311  1.00 33.10           C
ATOM    695  CG  PRO A 100      -0.510  96.932  13.312  1.00 32.05           C
ATOM    696  CD  PRO A 100       0.888  96.971  13.889  1.00 31.33           C
ATOM    697  C   PRO A 100       0.180 100.469  13.991  1.00 32.81           C
ATOM    698  O   PRO A 100       0.255 100.379  15.213  1.00 30.96           O
ATOM    699  N   THR A 101       0.009 101.627  13.351  1.00 30.97           N
ATOM    700  CA  THR A 101      -0.080 102.935  14.039  1.00 33.61           C
ATOM    701  CB  THR A 101      -0.321 104.063  13.026  1.00 32.72           C
ATOM    702  OG1 THR A 101       0.765 104.081  12.102  1.00 35.21           O
ATOM    703  CG2 THR A 101      -0.431 105.416  13.690  1.00 36.11           C
ATOM    704  C   THR A 101      -1.137 102.856  15.154  1.00 32.77           C
ATOM    705  O   THR A 101      -0.888 103.426  16.229  1.00 33.41           O
ATOM    706  N   THR A 102      -2.251 102.152  14.932  1.00 35.62           N
ATOM    707  CA  THR A 102      -3.361 102.012  15.918  1.00 37.53           C
ATOM    708  CB  THR A 102      -4.546 101.240  15.322  1.00 40.97           C
ATOM    709  OG1 THR A 102      -4.121  99.955  14.861  1.00 41.04           O
ATOM    710  CG2 THR A 102      -5.198 101.997  14.186  1.00 44.69           C
ATOM    711  C   THR A 102      -2.869 101.329  17.207  1.00 39.00           C
ATOM    712  O   THR A 102      -3.546 101.474  18.257  1.00 39.83           O
ATOM    713  N   CYS A 103      -1.745 100.612  17.152  1.00 33.74           N
ATOM    714  CA  CYS A 103      -1.213  99.818  18.294  1.00 33.81           C
ATOM    715  CB  CYS A 103      -1.158  98.351  17.909  1.00 33.93           C
ATOM    716  SG  CYS A 103      -2.799  97.640  17.604  1.00 38.02           S
ATOM    717  C   CYS A 103       0.181 100.285  18.723  1.00 31.13           C
ATOM    718  O   CYS A 103       0.758  99.675  19.645  1.00 30.35           O
ATOM    719  N   ALA A 104       0.721 101.334  18.107  1.00 30.85           N
ATOM    720  CA  ALA A 104       2.138 101.727  18.260  1.00 29.74           C
ATOM    721  CB  ALA A 104       2.572 102.555  17.077  1.00 30.66           C
ATOM    722  C   ALA A 104       2.380 102.444  19.591  1.00 28.57           C
ATOM    723  O   ALA A 104       3.552 102.693  19.912  1.00 27.99           O
ATOM    724  N   ASN A 105       1.321 102.761  20.353  1.00 28.93           N
ATOM    725  CA  ASN A 105       1.463 103.228  21.750  1.00 29.80           C
ATOM    726  CB  ASN A 105       0.159 103.828  22.286  1.00 33.02           C
ATOM    727  CG  ASN A 105      -0.952 102.813  22.436  1.00 34.75           C
ATOM    728  OD1 ASN A 105      -1.189 101.988  21.558  1.00 38.25           O
ATOM    729  ND2 ASN A 105      -1.645 102.864  23.555  1.00 45.10           N
ATOM    730  C   ASN A 105       1.938 102.071  22.643  1.00 27.84           C
ATOM    731  O   ASN A 105       2.378 102.347  23.763  1.00 28.17           O
ATOM    732  N   ASP A 106       1.863 100.819  22.182  1.00 26.51           N
ATOM    733  CA  ASP A 106       2.276  99.659  23.021  1.00 26.04           C
ATOM    734  CB  ASP A 106       1.068  99.131  23.785  1.00 27.26           C
ATOM    735  CG  ASP A 106       1.351  97.955  24.703  1.00 29.99           C
ATOM    736  OD1 ASP A 106       2.541  97.751  25.067  1.00 28.34           O
ATOM    737  OD2 ASP A 106       0.375  97.266  25.053  1.00 31.83           O
ATOM    738  C   ASP A 106       2.931  98.584  22.165  1.00 24.82           C
ATOM    739  O   ASP A 106       2.364  97.509  21.975  1.00 25.05           O
ATOM    740  N   PRO A 107       4.140  98.824  21.618  1.00 24.73           N
ATOM    741  CA  PRO A 107       4.808  97.809  20.806  1.00 24.96           C
ATOM    742  CB  PRO A 107       6.119  98.487  20.399  1.00 26.38           C
ATOM    743  CG  PRO A 107       5.834  99.951  20.538  1.00 27.05           C
ATOM    744  CD  PRO A 107       4.913 100.066  21.725  1.00 25.96           C
ATOM    745  C   PRO A 107       5.079  96.481  21.536  1.00 25.25           C
ATOM    746  O   PRO A 107       4.988  95.430  20.914  1.00 25.81           O
ATOM    747  N   VAL A 108       5.421  96.531  22.822  1.00 25.31           N
ATOM    748  CA  VAL A 108       5.734  95.294  23.601  1.00 24.84           C
ATOM    749  CB  VAL A 108       6.283  95.611  25.004  1.00 24.13           C
ATOM    750  CG1 VAL A 108       6.481  94.342  25.824  1.00 25.82           C
ATOM    751  CG2 VAL A 108       7.564  96.417  24.928  1.00 24.51           C
ATOM    752  C   VAL A 108       4.470  94.422  23.679  1.00 26.35           C
ATOM    753  O   VAL A 108       4.557  93.225  23.395  1.00 26.98           O
ATOM    754  N   GLY A 109       3.326  95.021  24.012  1.00 25.18           N
ATOM    755  CA  GLY A 109       2.040  94.302  24.064  1.00 26.65           C
ATOM    756  C   GLY A 109       1.657  93.796  22.689  1.00 26.93           C
ATOM    757  O   GLY A 109       1.177  92.644  22.563  1.00 28.94           O
ATOM    758  N   PHE A 110       1.882  94.602  21.652  1.00 26.05           N
ATOM    759  CA  PHE A 110       1.492  94.192  20.283  1.00 27.44           C
ATOM    760  CB  PHE A 110       1.704  95.302  19.256  1.00 25.81           C
ATOM    761  CG  PHE A 110       1.207  94.893  17.895  1.00 27.83           C
ATOM    762  CD1 PHE A 110       2.047  94.243  17.002  1.00 29.28           C
ATOM    763  CE1 PHE A 110       1.579  93.839  15.760  1.00 30.59           C
ATOM    764  CZ  PHE A 110       0.269  94.072  15.405  1.00 28.07           C
ATOM    765  CD2 PHE A 110      -0.117  95.100  17.537  1.00 30.11           C
ATOM    766  CE2 PHE A 110      -0.583  94.695  16.294  1.00 28.46           C
ATOM    767  C   PHE A 110       2.262  92.940  19.865  1.00 27.98           C
ATOM    768  O   PHE A 110       1.637  91.984  19.373  1.00 28.03           O
ATOM    769  N   THR A 111       3.586  92.932  20.013  1.00 27.83           N
ATOM    770  CA  THR A 111       4.407  91.781  19.562  1.00 27.93           C
ATOM    771  CB  THR A 111       5.914  92.046  19.603  1.00 29.65           C
ATOM    772  OG1 THR A 111       6.351  92.288  20.943  1.00 28.69           O
ATOM    773  CG2 THR A 111       6.296  93.208  18.707  1.00 27.94           C
ATOM    774  C   THR A 111       4.028  90.561  20.403  1.00 29.65           C
ATOM    775  O   THR A 111       4.003  89.456  19.869  1.00 29.26           O
ATOM    776  N   LEU A 112       3.746  90.770  21.680  1.00 29.23           N
ATOM    777  CA  LEU A 112       3.460  89.647  22.602  1.00 30.56           C
ATOM    778  CB  LEU A 112       3.304  90.212  24.009  1.00 30.26           C
ATOM    779  CG  LEU A 112       3.281  89.189  25.131  1.00 31.87           C
ATOM    780  CD1 LEU A 112       4.594  88.424  25.188  1.00 31.13           C
ATOM    781  CD2 LEU A 112       2.970  89.878  26.443  1.00 32.20           C
ATOM    782  C   LEU A 112       2.191  88.948  22.123  1.00 32.40           C
ATOM    783  O   LEU A 112       2.142  87.703  22.166  1.00 34.15           O
ATOM    784  N   LYS A 113       1.194  89.729  21.706  1.00 32.18           N
ATOM    785  CA  LYS A 113      -0.182  89.237  21.452  1.00 33.96           C
ATOM    786  CB  LYS A 113      -1.183  90.360  21.680  1.00 34.07           C
ATOM    787  CG  LYS A 113      -1.387  90.728  23.134  1.00 33.04           C
ATOM    788  CD  LYS A 113      -2.177  91.975  23.277  1.00 32.72           C
ATOM    789  CE  LYS A 113      -2.397  92.355  24.719  1.00 32.34           C
ATOM    790  NZ  LYS A 113      -3.111  93.641  24.821  1.00 35.72           N
ATOM    791  C   LYS A 113      -0.327  88.686  20.037  1.00 36.75           C
ATOM    792  O   LYS A 113      -1.291  87.945  19.797  1.00 36.71           O
ATOM    793  N   ASN A 114       0.577  89.012  19.121  1.00 34.61           N
ATOM    794  CA  ASN A 114       0.313  88.765  17.680  1.00 35.33           C
ATOM    795  CB  ASN A 114       0.260  90.092  16.931  1.00 33.90           C
ATOM    796  CG  ASN A 114      -0.996  90.833  17.308  1.00 33.99           C
ATOM    797  OD1 ASN A 114      -2.088  90.471  16.860  1.00 35.37           O
ATOM    798  ND2 ASN A 114      -0.872  91.832  18.167  1.00 31.49           N
ATOM    799  C   ASN A 114       1.285  87.757  17.081  1.00 33.13           C
ATOM    800  O   ASN A 114       2.307  87.412  17.697  1.00 34.44           O
ATOM    801  N   THR A 115       0.954  87.329  15.867  1.00 33.57           N
ATOM    802  CA  THR A 115       1.631  86.250  15.121  1.00 35.23           C
ATOM    803  CB  THR A 115       0.772  84.976  15.149  1.00 39.89           C
ATOM    804  OG1 THR A 115       0.627  84.622  16.526  1.00 46.35           O
ATOM    805  CG2 THR A 115       1.399  83.863  14.343  1.00 42.33           C
ATOM    806  C   THR A 115       1.850  86.693  13.676  1.00 31.61           C
ATOM    807  O   THR A 115       0.931  87.294  13.104  1.00 33.71           O
ATOM    808  N   VAL A 116       3.007  86.373  13.117  1.00 36.66           N
ATOM    809  CA  VAL A 116       3.378  86.711  11.712  1.00 37.97           C
ATOM    810  CB  VAL A 116       4.905  86.829  11.585  1.00 37.35           C
ATOM    811  CG1 VAL A 116       5.338  87.159  10.161  1.00 39.74           C
ATOM    812  CG2 VAL A 116       5.457  87.859  12.575  1.00 36.31           C
ATOM    813  C   VAL A 116       2.789  85.642  10.777  1.00 41.29           C
ATOM    814  O   VAL A 116       3.041  84.456  11.033  1.00 41.58           O
ATOM    815  N   CYS A 117       2.058  86.052   9.730  1.00 43.63           N
ATOM    816  CA  CYS A 117       1.577  85.175   8.616  1.00 43.73           C
ATOM    817  CB  CYS A 117       0.700  85.959   7.638  1.00 45.61           C
ATOM    818  SG  CYS A 117       0.112  85.047   6.173  1.00 46.74           S
ATOM    819  C   CYS A 117       2.792  84.541   7.921  1.00 48.42           C
ATOM    820  O   CYS A 117       3.693  85.269   7.477  1.00 45.50           O
ATOM    821  N   THR A 118       2.827  83.210   7.834  1.00 52.32           N
ATOM    822  CA  THR A 118       3.945  82.442   7.220  1.00 54.65           C
ATOM    823  CB  THR A 118       3.850  80.960   7.598  1.00 58.31           C
ATOM    824  OG1 THR A 118       2.565  80.509   7.169  1.00 61.08           O
ATOM    825  CG2 THR A 118       4.007  80.724   9.083  1.00 60.20           C
ATOM    826  C   THR A 118       3.941  82.611   5.694  1.00 53.35           C
ATOM    827  O   THR A 118       4.982  82.311   5.087  1.00 53.32           O
ATOM    828  N   VAL A 119       2.822  83.055   5.106  1.00 52.35           N
ATOM    829  CA  VAL A 119       2.647  83.238   3.633  1.00 55.20           C
ATOM    830  CB  VAL A 119       1.165  83.125   3.211  1.00 58.40           C
ATOM    831  CG1 VAL A 119       0.984  83.318   1.709  1.00 56.98           C
ATOM    832  CG2 VAL A 119       0.528  81.811   3.657  1.00 58.70           C
ATOM    833  C   VAL A 119       3.230  84.599   3.224  1.00 53.67           C
ATOM    834  O   VAL A 119       4.206  84.620   2.448  1.00 55.29           O
ATOM    835  N   CYS A 120       2.639  85.690   3.716  1.00 47.89           N
ATOM    836  CA  CYS A 120       2.908  87.077   3.256  1.00 45.86           C
ATOM    837  CB  CYS A 120       1.602  87.848   3.125  1.00 45.15           C
ATOM    838  SG  CYS A 120       0.838  88.293   4.705  1.00 44.31           S
ATOM    839  C   CYS A 120       3.891  87.794   4.196  1.00 41.86           C
ATOM    840  O   CYS A 120       4.391  88.855   3.791  1.00 41.30           O
ATOM    841  N   GLY A 121       4.159  87.241   5.387  1.00 37.12           N
ATOM    842  CA  GLY A 121       5.118  87.798   6.366  1.00 37.61           C
ATOM    843  C   GLY A 121       4.604  89.047   7.071  1.00 35.42           C
ATOM    844  O   GLY A 121       5.424  89.744   7.694  1.00 35.76           O
ATOM    845  N   MET A 122       3.306  89.327   7.010  1.00 34.20           N
ATOM    846  CA  MET A 122       2.660  90.455   7.729  1.00 34.84           C
ATOM    847  CB  MET A 122       1.729  91.219   6.786  1.00 37.56           C
ATOM    848  CG  MET A 122       2.483  91.802   5.594  1.00 42.46           C
ATOM    849  SD  MET A 122       1.384  92.756   4.537  1.00 51.54           S
ATOM    850  CE  MET A 122       1.402  94.334   5.392  1.00 53.99           C
ATOM    851  C   MET A 122       1.896  89.938   8.950  1.00 33.82           C
ATOM    852  O   MET A 122       1.576  88.743   9.005  1.00 36.52           O
ATOM    853  N   TRP A 123       1.606  90.819   9.911  1.00 33.69           N
ATOM    854  CA  TRP A 123       0.881  90.443  11.154  1.00 34.29           C
ATOM    855  CB  TRP A 123       0.810  91.618  12.132  1.00 32.26           C
ATOM    856  CG  TRP A 123       2.134  92.013  12.710  1.00 29.87           C
ATOM    857  CD1 TRP A 123       2.816  93.168  12.459  1.00 31.18           C
ATOM    858  NE1 TRP A 123       3.978  93.197  13.184  1.00 30.24           N
ATOM    859  CE2 TRP A 123       4.046  92.085  13.977  1.00 28.50           C
ATOM    860  CD2 TRP A 123       2.908  91.296  13.690  1.00 29.86           C
ATOM    861  CE3 TRP A 123       2.756  90.086  14.371  1.00 29.34           C
ATOM    862  CZ3 TRP A 123       3.721  89.695  15.274  1.00 30.06           C
ATOM    863  CH2 TRP A 123       4.838  90.484  15.529  1.00 29.90           C
ATOM    864  CZ2 TRP A 123       5.025  91.679  14.875  1.00 30.64           C
ATOM    865  C   TRP A 123      -0.522  89.928  10.816  1.00 36.75           C
ATOM    866  O   TRP A 123      -1.286  90.649  10.137  1.00 37.10           O
ATOM    867  N   LYS A 124      -0.846  88.721  11.278  1.00 38.69           N
ATOM    868  CA  LYS A 124      -2.217  88.154  11.164  1.00 42.97           C
ATOM    869  CB  LYS A 124      -2.275  86.756  11.786  1.00 46.98           C
ATOM    870  CG  LYS A 124      -1.424  85.710  11.081  1.00 51.55           C
ATOM    871  CD  LYS A 124      -1.775  84.286  11.467  1.00 61.35           C
ATOM    872  CE  LYS A 124      -1.535  83.303  10.339  1.00 71.44           C
ATOM    873  NZ  LYS A 124      -2.052  81.950  10.657  1.00 75.72           N
ATOM    874  C   LYS A 124      -3.207  89.099  11.846  1.00 41.05           C
ATOM    875  O   LYS A 124      -2.924  89.532  12.983  1.00 41.83           O
ATOM    876  N   GLY A 125      -4.312  89.429  11.166  1.00 40.51           N
ATOM    877  CA  GLY A 125      -5.404  90.267  11.703  1.00 41.07           C
ATOM    878  C   GLY A 125      -5.176  91.749  11.473  1.00 41.45           C
ATOM    879  O   GLY A 125      -6.064  92.548  11.824  1.00 42.28           O
ATOM    880  N   TYR A 126      -4.029  92.119  10.902  1.00 38.91           N
ATOM    881  CA  TYR A 126      -3.641  93.532  10.671  1.00 40.20           C
ATOM    882  CB  TYR A 126      -2.590  93.956  11.704  1.00 37.35           C
ATOM    883  CG  TYR A 126      -3.142  94.044  13.100  1.00 35.17           C
ATOM    884  CD1 TYR A 126      -3.805  95.180  13.529  1.00 35.25           C
ATOM    885  CE1 TYR A 126      -4.335  95.271  14.803  1.00 36.18           C
ATOM    886  CZ  TYR A 126      -4.227  94.199  15.665  1.00 35.02           C
ATOM    887  OH  TYR A 126      -4.748  94.270  16.921  1.00 39.77           O
ATOM    888  CE2 TYR A 126      -3.595  93.047  15.248  1.00 35.27           C
ATOM    889  CD2 TYR A 126      -3.061  92.974  13.974  1.00 35.55           C
ATOM    890  C   TYR A 126      -3.235  93.669   9.204  1.00 43.58           C
ATOM    891  O   TYR A 126      -4.139  93.681   8.344  1.00 42.52           O
ATOM    892  N   GLY A 127      -1.935  93.743   8.928  1.00 41.94           N
ATOM    893  CA  GLY A 127      -1.405  93.897   7.565  1.00 46.21           C
ATOM    894  C   GLY A 127      -1.789  92.733   6.669  1.00 48.12           C
ATOM    895  O   GLY A 127      -2.026  92.992   5.474  1.00 49.48           O
ATOM    896  N   CYS A 128      -1.819  91.502   7.198  1.00 47.98           N
ATOM    897  CA  CYS A 128      -2.050  90.257   6.407  1.00 51.61           C
ATOM    898  CB  CYS A 128      -2.059  88.996   7.264  1.00 52.68           C
ATOM    899  SG  CYS A 128      -2.542  87.497   6.354  1.00 51.43           S
ATOM    900  C   CYS A 128      -3.390  90.355   5.669  1.00 57.15           C
ATOM    901  O   CYS A 128      -4.405  90.659   6.329  1.00 55.33           O
ATOM    902  N   SER A 129      -3.382  90.090   4.357  1.00 64.10           N
ATOM    903  CA  SER A 129      -4.580  90.101   3.471  1.00 69.51           C
ATOM    904  CB  SER A 129      -4.441  91.161   2.406  1.00 69.90           C
ATOM    905  OG  SER A 129      -4.437  92.460   2.979  1.00 74.27           O
ATOM    906  C   SER A 129      -4.811  88.714   2.852  1.00 69.57           C
ATOM    907  O   SER A 129      -5.507  88.643   1.826  1.00 77.43           O
ATOM    908  N   CYS A 130      -4.265  87.653   3.454  1.00 67.86           N
ATOM    909  CA  CYS A 130      -4.340  86.257   2.941  1.00 67.52           C
ATOM    910  CB  CYS A 130      -3.385  85.338   3.693  1.00 65.69           C
ATOM    911  SG  CYS A 130      -1.658  85.507   3.168  1.00 61.12           S
ATOM    912  C   CYS A 130      -5.777  85.726   3.047  1.00 69.56           C
ATOM    913  O   CYS A 130      -6.601  86.248   3.793  1.00 68.31           O
TER     914      CYS A 130
HETATM  915 ZN   ZN  A 201      13.580  89.053  22.717  1.00 28.51          ZN
HETATM  916 ZN   ZN  A 202      -0.857  86.706   5.122  1.00 49.58          ZN
HETATM  917  S   DMS A 203       4.535 103.606  32.390  1.00 44.28           S
HETATM  918  O   DMS A 203       4.991 104.178  33.710  1.00 42.70           O
HETATM  919  C1  DMS A 203       5.148 101.934  32.275  1.00 40.56           C
HETATM  920  C2  DMS A 203       5.618 104.327  31.169  1.00 43.96           C
HETATM  921  N1  2AQ A 205       2.475 105.999   9.785  1.00 35.98           N
HETATM  922  C1  2AQ A 205       2.977 107.241   9.720  1.00 35.96           C
HETATM  923  C2  2AQ A 205       2.744 108.041   8.559  1.00 33.76           C
HETATM  924  C3  2AQ A 205       3.252 109.293   8.518  1.00 36.26           C
HETATM  925  C4  2AQ A 205       3.983 109.800   9.624  1.00 35.26           C
HETATM  926  C5  2AQ A 205       4.540 111.101   9.651  1.00 38.63           C
HETATM  927  C6  2AQ A 205       5.226 111.532  10.749  1.00 39.94           C
HETATM  928  C7  2AQ A 205       5.393 110.687  11.863  1.00 38.46           C
HETATM  929  C8  2AQ A 205       4.865 109.431  11.870  1.00 36.49           C
HETATM  930  C9  2AQ A 205       4.169 108.949  10.742  1.00 35.75           C
HETATM  931  N2  2AQ A 205       3.647 107.678  10.776  1.00 34.83           N
HETATM  932  S   DMS A 207      17.660  89.091  35.708  0.33 53.10           S
HETATM  933  O   DMS A 207      16.201  88.993  35.312  0.33 52.04           O
HETATM  934  C1  DMS A 207      18.016  90.829  35.796  0.33 50.98           C
HETATM  935  C2  DMS A 207      17.698  88.757  37.454  0.33 51.08           C
HETATM  936  C1  GOL A 208      13.671 106.791  19.063  1.00 55.35           C
HETATM  937  O1  GOL A 208      12.996 106.489  20.288  1.00 46.34           O
HETATM  938  C2  GOL A 208      15.157 107.049  19.223  1.00 54.48           C
HETATM  939  O2  GOL A 208      15.360 108.437  18.955  1.00 49.83           O
HETATM  940  C3  GOL A 208      16.065 106.207  18.322  1.00 53.07           C
HETATM  941  O3  GOL A 208      17.297 105.802  18.956  1.00 44.56           O
HETATM  942 CL   CL  B   1       0.641  95.121  10.209  1.00 39.80          CL
HETATM  943 CL   CL  B   2      13.512 103.013  31.125  1.00 29.97          CL
HETATM  944  O   HOH S   1      16.071  97.658  19.921  1.00 25.74           O
HETATM  945  O   HOH S   2       9.703 104.995  33.264  1.00 26.94           O
HETATM  946  O   HOH S   3      -0.674 102.913  34.991  1.00 34.22           O
HETATM  947  O   HOH S   4       8.847  93.146  41.329  1.00 33.89           O
HETATM  948  O   HOH S   5      13.132 102.761  34.422  1.00 40.30           O
HETATM  949  O   HOH S   6       7.272  88.717  21.741  1.00 45.22           O
HETATM  950  O   HOH S   7       5.051  98.789  24.810  1.00 27.71           O
HETATM  951  O   HOH S   8       6.913  91.008  23.424  1.00 32.23           O
HETATM  952  O   HOH S   9       8.837 104.732  12.772  1.00 30.43           O
HETATM  953  O   HOH S  10      -4.138  92.717  27.572  1.00 30.73           O
HETATM  954  O   HOH S  11      12.739 100.030  30.787  1.00 24.78           O
HETATM  955  O   HOH S  12       8.638 106.154  24.490  1.00 40.27           O
HETATM  956  O   HOH S  13       4.989  84.968  14.920  1.00 37.57           O
HETATM  957  O   HOH S  14      17.143  94.749  18.321  1.00 31.14           O
HETATM  958  O   HOH S  15      -1.775  88.457  15.072  1.00 39.11           O
HETATM  959  O   HOH S  16      16.286 105.700  13.061  1.00 36.22           O
HETATM  960  O   HOH S  17      -3.780  99.507  29.367  1.00 30.31           O
HETATM  961  O   HOH S  18      13.775  91.786   5.602  1.00 39.78           O
HETATM  962  O   HOH S  19       9.478 102.959   5.986  1.00 33.16           O
HETATM  963  O   HOH S  20      -6.446  92.064  34.101  1.00 31.73           O
HETATM  964  O   HOH S  21      14.275  96.933  29.884  1.00 25.82           O
HETATM  965  O   HOH S  22       7.910  89.405   8.750  1.00 33.69           O
HETATM  966  O   HOH S  23       2.564 104.413  28.313  1.00 32.35           O
HETATM  967  O   HOH S  24      10.099 102.442  37.593  1.00 31.79           O
HETATM  968  O   HOH S  25       2.931  93.380   9.075  1.00 36.23           O
HETATM  969  O   HOH S  26       2.543  97.044   2.764  1.00 37.88           O
HETATM  970  O   HOH S  27      17.504  96.110  15.899  1.00 34.51           O
HETATM  971  O   HOH S  28      16.349  83.202  25.528  1.00 39.80           O
HETATM  972  O   HOH S  29      -2.017  98.408  24.984  1.00 34.78           O
HETATM  973  O   HOH S  30       4.629 100.901   1.063  1.00 39.51           O
HETATM  974  O   HOH S  31      -5.661  95.333  27.185  1.00 40.09           O
HETATM  975  O   HOH S  32       5.763  84.136  29.199  1.00 37.75           O
HETATM  976  O   HOH S  33       7.413  95.920  40.556  1.00 32.18           O
HETATM  977  O   HOH S  34       2.540  84.064  36.850  1.00 34.35           O
HETATM  978  O   HOH S  35      16.652  87.947  27.433  1.00 37.01           O
HETATM  979  O   HOH S  36       9.826  89.394   6.492  1.00 41.84           O
HETATM  980  O   HOH S  37      -3.119 100.131  26.774  1.00 41.30           O
HETATM  981  O   HOH S  38      -5.472  93.311  23.445  1.00 44.18           O
HETATM  982  O   HOH S  39      -0.926  97.443   9.107  1.00 43.30           O
HETATM  983  O   HOH S  40      10.471  93.319   3.598  1.00 42.83           O
HETATM  984  O   HOH S  41      15.437  95.104  25.135  1.00 34.24           O
HETATM  985  O   HOH S  42      -0.714  97.538   6.437  1.00 40.20           O
HETATM  986  O   HOH S  43       5.025  84.702  24.666  1.00 43.63           O
HETATM  987  O   HOH S  44      12.659 104.209   5.438  1.00 36.65           O
HETATM  988  O   HOH S  45       1.133  86.052  35.518  1.00 38.84           O
HETATM  989  O   HOH S  46      -2.683 101.484  11.703  1.00 43.01           O
HETATM  990  O   HOH S  47      -9.840  97.731  33.120  1.00 51.10           O
HETATM  991  O   HOH S  48       7.823 103.331  23.298  1.00 38.12           O
HETATM  992  O   HOH S  49       1.122  81.739  36.478  1.00 42.09           O
HETATM  993  O   HOH S  50      -5.592 100.791  35.846  1.00 44.21           O
HETATM  994  O   HOH S  51      -3.217  93.310  19.098  1.00 36.76           O
HETATM  995  O   HOH S  52      11.561 101.747   4.797  1.00 37.48           O
HETATM  996  O   HOH S  53      10.882  82.944  30.130  1.00 47.02           O
HETATM  997  O   HOH S  54      19.516  94.431  19.841  1.00 49.82           O
HETATM  998  O   HOH S  55      -4.183  96.346  25.185  1.00 43.91           O
HETATM  999  O   HOH S  56      16.422  87.590  15.919  1.00 41.28           O
HETATM 1000  O   HOH S  57      14.901 100.408   5.257  1.00 40.79           O
HETATM 1001  O   HOH S  58      14.505  95.140   4.844  1.00 39.98           O
HETATM 1002  O   HOH S  59      -0.889  91.449  35.911  1.00 38.93           O
HETATM 1003  O   HOH S  60       5.145 102.667  24.320  1.00 33.52           O
HETATM 1004  O   HOH S  61      18.907  93.452  10.906  1.00 39.12           O
HETATM 1005  O   HOH S  62       1.901 102.290  35.106  1.00 44.06           O
HETATM 1006  O   HOH S  63       3.443 103.080   2.174  1.00 44.25           O
HETATM 1007  O   HOH S  64      11.356  98.595   1.071  1.00 46.41           O
HETATM 1008  O   HOH S  65      12.848  87.107  12.857  1.00 42.87           O
HETATM 1009  O   HOH S  66      18.042  84.857  19.657  1.00 55.73           O
HETATM 1010  O   HOH S  67       8.739  99.811  42.092  1.00 49.50           O
HETATM 1011  O   HOH S  68       7.440  83.540  31.827  1.00 44.86           O
HETATM 1012  O   HOH S  69      -2.900  86.212  15.649  1.00 50.18           O
HETATM 1013  O   HOH S  70      -1.604  85.746  18.244  1.00 51.24           O
HETATM 1014  O   HOH S  71      11.545 101.603   1.868  1.00 53.71           O
HETATM 1015  O   HOH S  72      17.540  89.046  24.990  1.00 47.33           O
HETATM 1016  O   HOH S  73      19.996  95.748  15.048  1.00 52.39           O
HETATM 1017  O   HOH S  74      -6.954  89.939  32.197  1.00 55.95           O
HETATM 1018  O   HOH S  75      -4.651  89.922  17.797  1.00 53.70           O
HETATM 1019  O   HOH S  76      12.985  76.646  20.073  1.00 68.54           O
HETATM 1020  O   HOH S  77       8.854  87.179  10.009  1.00 42.27           O
HETATM 1021  O   HOH S  78       5.429 105.212  23.722  1.00 43.83           O
HETATM 1022  O   HOH S  79      -0.020  95.779   2.342  1.00 52.19           O
HETATM 1023  O   HOH S  80      -3.000 103.001  27.087  1.00 50.78           O
HETATM 1024  O   HOH S  81       5.029 104.792  20.689  1.00 48.70           O
HETATM 1025  O   HOH S  82       3.177 106.923  29.296  1.00 48.20           O
HETATM 1026  O   HOH S  83       9.755  97.340  41.477  1.00 33.62           O
HETATM 1027  O   HOH S  84      -3.405  97.290  10.186  1.00 50.19           O
HETATM 1028  O   HOH S  85       0.893 102.024   2.919  1.00 48.96           O
HETATM 1029  O   HOH S  86       2.032 109.038  27.873  1.00 37.90           O
HETATM 1030  O   HOH S  87      -0.954 108.984  27.652  1.00 40.68           O
HETATM 1031  O   HOH S  88       9.543  87.807  21.287  1.00 42.72           O
HETATM 1032  O   HOH S  89       2.138  85.669  24.399  1.00 48.43           O
HETATM 1033  O   HOH S  90      17.736  85.181  21.944  1.00 60.32           O
HETATM 1034  O   HOH S  92      16.055 104.263  10.816  1.00 45.53           O
HETATM 1035  O   HOH S  93      -3.655  99.346  36.399  1.00 52.35           O
HETATM 1036  O   HOH S  94       0.402  81.509   8.801  1.00 59.54           O
HETATM 1037  O   HOH S  95      -1.182  95.392  23.683  1.00 34.03           O
HETATM 1038  O   HOH S  96      13.057 105.759  22.874  1.00 47.03           O
HETATM 1039  O   HOH S  97      -6.245  96.340  17.620  1.00 49.15           O
HETATM 1040  O   HOH S  98      -2.095  95.535  20.866  1.00 33.16           O
HETATM 1041  O   HOH S  99      -1.991  99.151  21.825  1.00 41.42           O
HETATM 1042  O   HOH S 100      15.978  98.024  25.067  1.00 34.25           O
HETATM 1043  O   HOH S 101      11.222 103.538  35.423  1.00 44.33           O
HETATM 1044  O   HOH S 102      -2.942  85.019  28.985  1.00 49.57           O
HETATM 1045  O   HOH S 103      -0.575  84.759  27.929  1.00 47.08           O
HETATM 1046  O   HOH S 104      -5.749 101.434  29.252  1.00 45.91           O
HETATM 1047  O   HOH S 105       2.792  99.191   0.730  1.00 53.54           O
HETATM 1048  O   HOH S 106       9.424  84.997  34.229  1.00 34.54           O
HETATM 1049  O   HOH S 107      -0.596  97.278  21.196  1.00 42.30           O
HETATM 1050  O   HOH S 108      19.492  90.965  10.356  1.00 55.95           O
HETATM 1051  O   HOH S 109      10.593 101.061  43.371  1.00 43.33           O
HETATM 1052  O   HOH S 110      20.680  90.930  30.344  1.00 41.19           O
HETATM 1053  O   HOH S 111       0.532 107.307   0.532  0.33 53.07           O
HETATM 1054  O   HOH S 112      -3.015  99.091  38.952  1.00 47.43           O
HETATM 1055  O   HOH S 114       1.927 107.884  13.724  1.00 46.13           O
HETATM 1056  O   HOH S 115      -9.309  99.432  31.727  1.00 58.55           O
HETATM 1057  O   HOH S 116       6.259  92.119   0.821  1.00 50.00           O
HETATM 1058  O   HOH S 117      -4.542  95.693  22.541  1.00 65.75           O
HETATM 1059  O   HOH S 118      -2.423  86.895  23.356  1.00 64.26           O
HETATM 1060  O   HOH S 119      19.232  96.133  22.970  1.00 53.19           O
HETATM 1061  O   HOH S 120       6.425  93.356  41.832  1.00 45.87           O
HETATM 1062  O   HOH S 121       4.711  94.633   0.502  1.00 51.52           O
HETATM 1063  O   HOH S 122       2.720 105.054   0.298  1.00 60.00           O
HETATM 1064  O   HOH S 123       3.519  82.427  28.795  1.00 49.28           O
HETATM 1065  O   HOH S 124       5.808  96.345  -1.132  1.00 62.53           O
HETATM 1066  O   HOH S 125       9.627  85.146  22.037  1.00 51.61           O
HETATM 1067  O   HOH S 126       4.377  89.879   1.277  1.00 57.76           O
HETATM 1068  O   HOH S 127      17.003  94.631  27.286  1.00 50.41           O
HETATM 1069  O   HOH S 128      -1.828  84.598  36.366  1.00 52.79           O
HETATM 1070  O   HOH S 129       5.352 103.848  -1.193  1.00 60.35           O
HETATM 1071  O   HOH S 130      16.789  96.956  28.812  1.00 48.49           O
HETATM 1072  O   HOH S 131      -8.162  94.565  27.372  1.00 60.74           O
HETATM 1073  O   HOH S 132      18.075  94.087  24.931  1.00 53.17           O
HETATM 1074  O   HOH S 133      -5.130  91.893  20.498  1.00 52.98           O
HETATM 1075  O   HOH S 134      20.760  96.355  12.677  1.00 47.33           O
HETATM 1076  O   HOH S 135      11.572  95.203  41.815  0.33 41.09           O
HETATM 1077  O   HOH S 136      17.440  98.531  17.270  1.00 51.68           O
HETATM 1078  O   HOH S 137      17.321  97.925  22.454  1.00 44.46           O
HETATM 1079  O   HOH S 138      17.789  91.072  27.584  1.00 46.77           O
HETATM 1080  O   HOH S 139      18.182  86.333  33.176  1.00 55.43           O
HETATM 1081  O   HOH S 141      18.135  85.152  30.125  1.00 65.07           O
HETATM 1082  O   HOH S 142       6.085 106.611  19.269  1.00 50.10           O
HETATM 1083  O   HOH S 143      -3.717 103.723  11.118  1.00 65.78           O
HETATM 1084  O   HOH S 144      -4.996  88.136   8.786  1.00 60.30           O
HETATM 1085  O   HOH S 146      -3.915 102.478   3.967  1.00 71.90           O
HETATM 1086  O   HOH S 147       9.516 107.741  11.270  1.00 45.14           O
HETATM 1087  O   HOH S 148       2.417 106.995  32.133  1.00 47.37           O
HETATM 1088  O   HOH S 150      -4.973  90.103  26.335  1.00 50.98           O
HETATM 1089  O   HOH S 152      17.910 100.816  23.285  1.00 52.82           O
HETATM 1090  O   HOH S 154       9.152 105.115  22.184  1.00 62.25           O
HETATM 1091  O   HOH S 155       8.805  80.442  35.324  1.00 61.88           O
HETATM 1092  O   HOH S 156       8.048 106.728  20.697  1.00 51.99           O
HETATM 1093  O   HOH S 158      15.019 100.692  24.359  1.00 52.03           O
HETATM 1094  O   HOH S 160      -3.722 101.322  20.874  1.00 57.79           O
HETATM 1095  O   HOH S 162      -1.640  95.777   4.463  1.00 53.83           O
HETATM 1096  O   HOH S 163       3.551 112.523   6.162  1.00 54.33           O
HETATM 1097  O   HOH S 164       6.979  88.213  18.764  1.00 48.52           O
HETATM 1098  O   HOH S 165       4.647  87.574  18.592  1.00 40.48           O
HETATM 1099  O   HOH S 166       7.731  85.998  14.987  1.00 46.06           O
END
