# Supplementary material for: Identification of fragments binding to SARS-CoV-2 nsp10 reveals ligand-binding sites in conserved interfaces between nsp10 and nsp14/nsp16
Source: RSC Chem Biol. 2021 Oct 6;3(1):44–55. doi: 10.1039/d1cb00135c (PMC8729259; doi:10.1039/d1cb00135c)
Supplement: CB-003-D1CB00135C-s006 [file CB-003-D1CB00135C-s006.pdb]

HEADER    ----                                    24-MAY-21   xxxx              
TITLE     ---                                                                   
COMPND    ---
REMARK   3
REMARK   3 REFINEMENT.
REMARK   3   PROGRAM     : REFMAC 5.8.0267   
REMARK   3   AUTHORS     : MURSHUDOV,SKUBAK,LEBEDEV,PANNU,
REMARK   3                 STEINER,NICHOLLS,WINN,LONG,VAGIN
REMARK   3
REMARK   3    REFINEMENT TARGET : MAXIMUM LIKELIHOOD
REMARK   3
REMARK   3  DATA USED IN REFINEMENT.
REMARK   3   RESOLUTION RANGE HIGH (ANGSTROMS) :   1.95
REMARK   3   RESOLUTION RANGE LOW  (ANGSTROMS) :  28.68
REMARK   3   DATA CUTOFF            (SIGMA(F)) : NONE
REMARK   3   COMPLETENESS FOR RANGE        (%) :  99.70
REMARK   3   NUMBER OF REFLECTIONS             :   14280
REMARK   3
REMARK   3  FIT TO DATA USED IN REFINEMENT.
REMARK   3   CROSS-VALIDATION METHOD          : THROUGHOUT
REMARK   3   FREE R VALUE TEST SET SELECTION  : RANDOM
REMARK   3   R VALUE     (WORKING + TEST SET) : 0.17189
REMARK   3   R VALUE            (WORKING SET) :  0.17030
REMARK   3   FREE R VALUE                     :  0.20196
REMARK   3   FREE R VALUE TEST SET SIZE   (%) :  5.2
REMARK   3   FREE R VALUE TEST SET COUNT      :   790
REMARK   3
REMARK   3  FIT IN THE HIGHEST RESOLUTION BIN.
REMARK   3   TOTAL NUMBER OF BINS USED           :      20
REMARK   3   BIN RESOLUTION RANGE HIGH           :    1.950
REMARK   3   BIN RESOLUTION RANGE LOW            :    2.001
REMARK   3   REFLECTION IN BIN     (WORKING SET) :     1042
REMARK   3   BIN COMPLETENESS (WORKING+TEST) (%) :   100.00
REMARK   3   BIN R VALUE           (WORKING SET) :    0.277
REMARK   3   BIN FREE R VALUE SET COUNT          :       50
REMARK   3   BIN FREE R VALUE                    :    0.289
REMARK   3
REMARK   3  NUMBER OF NON-HYDROGEN ATOMS USED IN REFINEMENT.
REMARK   3   ALL ATOMS                :     1044
REMARK   3
REMARK   3  B VALUES.
REMARK   3   FROM WILSON PLOT           (A**2) : NULL
REMARK   3   MEAN B VALUE      (OVERALL, A**2) :  48.683
REMARK   3   OVERALL ANISOTROPIC B VALUE.
REMARK   3    B11 (A**2) :     0.00
REMARK   3    B22 (A**2) :     0.00
REMARK   3    B33 (A**2) :     0.00
REMARK   3    B12 (A**2) :     0.00
REMARK   3    B13 (A**2) :     0.00
REMARK   3    B23 (A**2) :     0.00
REMARK   3
REMARK   3  ESTIMATED OVERALL COORDINATE ERROR.
REMARK   3   ESU BASED ON R VALUE                            (A):   0.109
REMARK   3   ESU BASED ON FREE R VALUE                       (A):   0.109
REMARK   3   ESU BASED ON MAXIMUM LIKELIHOOD                 (A):   0.082
REMARK   3   ESU FOR B VALUES BASED ON MAXIMUM LIKELIHOOD (A**2):   2.990
REMARK   3
REMARK   3 CORRELATION COEFFICIENTS.
REMARK   3   CORRELATION COEFFICIENT FO-FC      :   0.974
REMARK   3   CORRELATION COEFFICIENT FO-FC FREE :   0.960
REMARK   3
REMARK   3  RMS DEVIATIONS FROM IDEAL VALUES        COUNT    RMS    WEIGHT
REMARK   3   BOND LENGTHS REFINED ATOMS        (A):   964 ; 0.005 ; 0.013
REMARK   3   BOND LENGTHS OTHERS               (A):   882 ; 0.001 ; 0.017
REMARK   3   BOND ANGLES REFINED ATOMS   (DEGREES):  1307 ; 1.335 ; 1.646
REMARK   3   BOND ANGLES OTHERS          (DEGREES):  2041 ; 1.251 ; 1.579
REMARK   3   TORSION ANGLES, PERIOD 1    (DEGREES):   127 ; 6.327 ; 5.000
REMARK   3   TORSION ANGLES, PERIOD 2    (DEGREES):    35 ;33.277 ;24.857
REMARK   3   TORSION ANGLES, PERIOD 3    (DEGREES):   147 ;12.917 ;15.000
REMARK   3   TORSION ANGLES, PERIOD 4    (DEGREES):     1 ; 4.297 ;15.000
REMARK   3   CHIRAL-CENTER RESTRAINTS       (A**3):   130 ; 0.054 ; 0.200
REMARK   3   GENERAL PLANES REFINED ATOMS      (A):  1108 ; 0.005 ; 0.020
REMARK   3   GENERAL PLANES OTHERS             (A):   209 ; 0.001 ; 0.020
REMARK   3
REMARK   3  ISOTROPIC THERMAL FACTOR RESTRAINTS.     COUNT   RMS    WEIGHT
REMARK   3   MAIN-CHAIN BOND REFINED ATOMS  (A**2):   502 ; 2.839 ; 4.996
REMARK   3   MAIN-CHAIN BOND OTHER ATOMS    (A**2):   501 ; 2.836 ; 4.988
REMARK   3   MAIN-CHAIN ANGLE REFINED ATOMS (A**2):   628 ; 4.115 ; 7.468
REMARK   3   MAIN-CHAIN ANGLE OTHER ATOMS (A**2)  :   629 ; 4.112 ; 7.477
REMARK   3   SIDE-CHAIN BOND REFINED ATOMS  (A**2):   461 ; 3.339 ; 5.340
REMARK   3   SIDE-CHAIN BOND OTHER ATOMS  (A**2)  :   462 ; 3.335 ; 5.343
REMARK   3   SIDE-CHAIN ANGLE OTHER ATOMS (A**2)  :   679 ; 5.041 ; 7.845
REMARK   3   LONG RANGE B REFINED ATOMS (A**2)    :  1074 ; 6.317 ;59.534
REMARK   3   LONG RANGE B OTHER ATOMS (A**2)      :  1050 ; 6.239 ;58.980
REMARK   3
REMARK   3  NCS RESTRAINTS STATISTICS
REMARK   3   NUMBER OF NCS GROUPS : NULL
REMARK   3
REMARK   3  TWIN DETAILS
REMARK   3   NUMBER OF TWIN DOMAINS  : NULL
REMARK   3
REMARK   3
REMARK   3  TLS DETAILS
REMARK   3   NUMBER OF TLS GROUPS  : NULL
REMARK   3
REMARK   3
REMARK   3  BULK SOLVENT MODELLING.
REMARK   3   METHOD USED :  MASK
REMARK   3   PARAMETERS FOR MASK CALCULATION
REMARK   3   VDW PROBE RADIUS   :   1.20
REMARK   3   ION PROBE RADIUS   :   0.80
REMARK   3   SHRINKAGE RADIUS   :   0.80
REMARK   3
REMARK   3  OTHER REFINEMENT REMARKS:
REMARK   3  HYDROGENS HAVE BEEN ADDED IN THE RIDING POSITIONS
REMARK   3  U VALUES      : REFINED INDIVIDUALLY
REMARK   3
CRYST1  107.236  107.236  107.236  90.00  90.00  90.00 I 21 3                   
SCALE1      0.009325  0.000000  0.000000        0.00000                         
SCALE2     -0.000000  0.009325  0.000000        0.00000                         
SCALE3      0.000000 -0.000000  0.009325        0.00000                         
ATOM      1  N   THR A   7       0.792 106.740  36.820  1.00 68.32           N
ATOM      2  CA  THR A   7       1.894 106.136  35.990  1.00 72.58           C
ATOM      3  CB  THR A   7       2.452 107.182  35.012  1.00 86.29           C
ATOM      4  OG1 THR A   7       1.824 106.962  33.745  1.00 93.35           O
ATOM      5  CG2 THR A   7       3.960 107.149  34.853  1.00 94.04           C
ATOM      6  C   THR A   7       2.923 105.508  36.944  1.00 62.84           C
ATOM      7  O   THR A   7       3.562 106.255  37.708  1.00 60.81           O
ATOM      8  N   MET A   8       3.073 104.184  36.905  1.00 56.93           N
ATOM      9  CA  MET A   8       3.869 103.415  37.902  1.00 58.30           C
ATOM     10  CB  MET A   8       3.390 101.971  37.950  1.00 62.51           C
ATOM     11  CG  MET A   8       1.912 101.886  38.013  1.00 64.60           C
ATOM     12  SD  MET A   8       1.462 100.597  39.143  1.00 68.24           S
ATOM     13  CE  MET A   8      -0.231 100.324  38.617  1.00 69.85           C
ATOM     14  C   MET A   8       5.354 103.409  37.538  1.00 51.25           C
ATOM     15  O   MET A   8       6.177 103.126  38.429  1.00 50.73           O
ATOM     16  N   GLY A   9       5.670 103.646  36.264  1.00 46.56           N
ATOM     17  CA  GLY A   9       7.052 103.667  35.754  1.00 46.04           C
ATOM     18  C   GLY A   9       7.434 102.339  35.122  1.00 41.19           C
ATOM     19  O   GLY A   9       6.967 101.288  35.594  1.00 41.31           O
ATOM     20  N   ASN A  10       8.273 102.396  34.094  1.00 39.69           N
ATOM     21  CA  ASN A  10       8.749 101.209  33.337  1.00 39.17           C
ATOM     22  CB  ASN A  10       9.676 101.628  32.199  1.00 39.20           C
ATOM     23  CG  ASN A  10       8.924 102.334  31.094  1.00 41.60           C
ATOM     24  OD1 ASN A  10       7.773 102.002  30.810  1.00 40.78           O
ATOM     25  ND2 ASN A  10       9.575 103.293  30.461  1.00 43.06           N
ATOM     26  C   ASN A  10       9.437 100.199  34.265  1.00 37.41           C
ATOM     27  O   ASN A  10       9.127  99.032  34.150  1.00 39.29           O
ATOM     28  N   SER A  11      10.357 100.621  35.135  1.00 40.64           N
ATOM     29  CA  SER A  11      11.135  99.702  36.017  1.00 39.17           C
ATOM     30  CB  SER A  11      12.230 100.419  36.762  1.00 40.98           C
ATOM     31  OG  SER A  11      13.254 100.820  35.864  1.00 41.86           O
ATOM     32  C   SER A  11      10.195  98.960  36.976  1.00 41.35           C
ATOM     33  O   SER A  11      10.397  97.759  37.159  1.00 40.27           O
ATOM     34  N   THR A  12       9.187  99.633  37.541  1.00 38.97           N
ATOM     35  CA  THR A  12       8.192  98.988  38.433  1.00 38.97           C
ATOM     36  CB  THR A  12       7.271 100.036  39.070  1.00 39.99           C
ATOM     37  OG1 THR A  12       8.084 100.922  39.836  1.00 41.71           O
ATOM     38  CG2 THR A  12       6.222  99.428  39.972  1.00 41.30           C
ATOM     39  C   THR A  12       7.413  97.910  37.665  1.00 37.77           C
ATOM     40  O   THR A  12       7.275  96.790  38.189  1.00 37.24           O
ATOM     41  N   VAL A  13       6.904  98.227  36.477  1.00 38.83           N
ATOM     42  CA  VAL A  13       6.082  97.275  35.676  1.00 38.91           C
ATOM     43  CB  VAL A  13       5.437  97.978  34.475  1.00 38.75           C
ATOM     44  CG1 VAL A  13       4.644  96.995  33.626  1.00 39.66           C
ATOM     45  CG2 VAL A  13       4.539  99.126  34.922  1.00 45.14           C
ATOM     46  C   VAL A  13       6.960  96.089  35.243  1.00 37.85           C
ATOM     47  O   VAL A  13       6.527  94.939  35.409  1.00 38.01           O
ATOM     48  N   LEU A  14       8.149  96.357  34.703  1.00 37.56           N
ATOM     49  CA  LEU A  14       9.040  95.297  34.158  1.00 39.68           C
ATOM     50  CB  LEU A  14      10.225  95.938  33.429  1.00 37.66           C
ATOM     51  CG  LEU A  14       9.870  96.596  32.093  1.00 39.60           C
ATOM     52  CD1 LEU A  14      11.009  97.459  31.579  1.00 40.27           C
ATOM     53  CD2 LEU A  14       9.477  95.562  31.051  1.00 42.99           C
ATOM     54  C   LEU A  14       9.493  94.366  35.288  1.00 41.17           C
ATOM     55  O   LEU A  14       9.536  93.141  35.061  1.00 40.66           O
ATOM     56  N   SER A  15       9.810  94.910  36.464  1.00 39.83           N
ATOM     57  CA  SER A  15      10.196  94.100  37.649  1.00 39.04           C
ATOM     58  CB  SER A  15      10.605  94.985  38.790  1.00 39.04           C
ATOM     59  OG  SER A  15      10.938  94.200  39.921  1.00 42.67           O
ATOM     60  C   SER A  15       9.042  93.167  38.035  1.00 40.94           C
ATOM     61  O   SER A  15       9.262  91.969  38.271  1.00 42.34           O
ATOM     62  N   PHE A  16       7.827  93.696  38.089  1.00 42.06           N
ATOM     63  CA  PHE A  16       6.631  92.916  38.477  1.00 39.77           C
ATOM     64  CB  PHE A  16       5.420  93.843  38.491  1.00 39.22           C
ATOM     65  CG  PHE A  16       4.141  93.149  38.846  1.00 42.03           C
ATOM     66  CD1 PHE A  16       3.833  92.889  40.172  1.00 45.31           C
ATOM     67  CE1 PHE A  16       2.648  92.254  40.504  1.00 47.28           C
ATOM     68  CZ  PHE A  16       1.765  91.892  39.514  1.00 45.58           C
ATOM     69  CD2 PHE A  16       3.255  92.758  37.857  1.00 43.95           C
ATOM     70  CE2 PHE A  16       2.067  92.134  38.196  1.00 46.85           C
ATOM     71  C   PHE A  16       6.476  91.730  37.516  1.00 39.39           C
ATOM     72  O   PHE A  16       6.292  90.593  37.974  1.00 36.94           O
ATOM     73  N   CYS A  17       6.571  91.983  36.208  1.00 39.51           N
ATOM     74  CA  CYS A  17       6.424  90.940  35.158  1.00 41.46           C
ATOM     75  CB  CYS A  17       6.252  91.560  33.779  1.00 43.24           C
ATOM     76  SG  CYS A  17       4.777  92.603  33.679  1.00 44.92           S
ATOM     77  C   CYS A  17       7.615  89.964  35.180  1.00 40.97           C
ATOM     78  O   CYS A  17       7.368  88.767  35.030  1.00 40.74           O
ATOM     79  N   ALA A  18       8.845  90.453  35.370  1.00 37.55           N
ATOM     80  CA  ALA A  18      10.090  89.662  35.237  1.00 40.65           C
ATOM     81  CB  ALA A  18      11.317  90.528  35.419  1.00 38.78           C
ATOM     82  C   ALA A  18      10.082  88.514  36.247  1.00 41.44           C
ATOM     83  O   ALA A  18      10.554  87.417  35.879  1.00 41.33           O
ATOM     84  N   PHE A  19       9.600  88.761  37.472  1.00 36.96           N
ATOM     85  CA  PHE A  19       9.698  87.801  38.605  1.00 38.55           C
ATOM     86  CB  PHE A  19      10.109  88.521  39.890  1.00 38.51           C
ATOM     87  CG  PHE A  19      11.496  89.120  39.844  1.00 38.03           C
ATOM     88  CD1 PHE A  19      12.620  88.308  39.872  1.00 37.94           C
ATOM     89  CE1 PHE A  19      13.892  88.857  39.821  1.00 39.61           C
ATOM     90  CZ  PHE A  19      14.061  90.226  39.755  1.00 39.66           C
ATOM     91  CD2 PHE A  19      11.680  90.496  39.763  1.00 38.55           C
ATOM     92  CE2 PHE A  19      12.955  91.045  39.717  1.00 41.07           C
ATOM     93  C   PHE A  19       8.407  86.990  38.740  1.00 39.95           C
ATOM     94  O   PHE A  19       8.368  86.066  39.577  1.00 42.04           O
ATOM     95  N   ALA A  20       7.400  87.286  37.921  1.00 40.45           N
ATOM     96  CA  ALA A  20       6.144  86.512  37.859  1.00 42.46           C
ATOM     97  CB  ALA A  20       5.108  87.270  37.061  1.00 45.72           C
ATOM     98  C   ALA A  20       6.447  85.147  37.237  1.00 44.24           C
ATOM     99  O   ALA A  20       7.319  85.073  36.358  1.00 49.53           O
ATOM    100  N   VAL A  21       5.741  84.099  37.647  1.00 45.88           N
ATOM    101  CA  VAL A  21       5.942  82.736  37.070  1.00 46.95           C
ATOM    102  CB  VAL A  21       5.141  81.674  37.847  1.00 51.95           C
ATOM    103  CG1 VAL A  21       4.983  80.373  37.064  1.00 57.16           C
ATOM    104  CG2 VAL A  21       5.779  81.406  39.199  1.00 48.11           C
ATOM    105  C   VAL A  21       5.593  82.786  35.574  1.00 48.37           C
ATOM    106  O   VAL A  21       6.284  82.109  34.800  1.00 46.34           O
ATOM    107  N   ASP A  22       4.594  83.593  35.190  1.00 47.32           N
ATOM    108  CA  ASP A  22       4.153  83.821  33.786  1.00 47.52           C
ATOM    109  CB  ASP A  22       2.740  83.272  33.571  1.00 49.13           C
ATOM    110  CG  ASP A  22       2.251  83.315  32.129  1.00 51.37           C
ATOM    111  OD1 ASP A  22       2.804  84.099  31.329  1.00 48.03           O
ATOM    112  OD2 ASP A  22       1.310  82.555  31.820  1.00 57.17           O
ATOM    113  C   ASP A  22       4.218  85.325  33.473  1.00 45.30           C
ATOM    114  O   ASP A  22       3.247  86.035  33.779  1.00 43.97           O
ATOM    115  N   ALA A  23       5.317  85.784  32.873  1.00 43.63           N
ATOM    116  CA  ALA A  23       5.603  87.211  32.602  1.00 43.37           C
ATOM    117  CB  ALA A  23       6.997  87.349  32.060  1.00 44.99           C
ATOM    118  C   ALA A  23       4.566  87.787  31.631  1.00 42.42           C
ATOM    119  O   ALA A  23       4.087  88.898  31.891  1.00 43.88           O
ATOM    120  N   ALA A  24       4.256  87.064  30.551  1.00 41.76           N
ATOM    121  CA  ALA A  24       3.278  87.470  29.511  1.00 44.22           C
ATOM    122  CB  ALA A  24       3.172  86.408  28.441  1.00 46.36           C
ATOM    123  C   ALA A  24       1.915  87.731  30.155  1.00 43.11           C
ATOM    124  O   ALA A  24       1.324  88.780  29.891  1.00 41.83           O
ATOM    125  N   LYS A  25       1.442  86.811  30.993  1.00 46.57           N
ATOM    126  CA  LYS A  25       0.112  86.920  31.638  1.00 47.67           C
ATOM    127  CB  LYS A  25      -0.258  85.623  32.362  1.00 51.26           C
ATOM    128  CG  LYS A  25      -1.676  85.586  32.916  1.00 55.12           C
ATOM    129  CD  LYS A  25      -2.037  84.236  33.530  1.00 60.65           C
ATOM    130  CE  LYS A  25      -3.488  84.134  33.956  1.00 63.21           C
ATOM    131  NZ  LYS A  25      -3.846  85.182  34.942  1.00 63.72           N
ATOM    132  C   LYS A  25       0.121  88.108  32.605  1.00 46.61           C
ATOM    133  O   LYS A  25      -0.897  88.835  32.650  1.00 44.06           O
ATOM    134  N   ALA A  26       1.227  88.318  33.326  1.00 43.12           N
ATOM    135  CA  ALA A  26       1.385  89.466  34.250  1.00 43.00           C
ATOM    136  CB  ALA A  26       2.714  89.409  34.956  1.00 45.89           C
ATOM    137  C   ALA A  26       1.187  90.775  33.472  1.00 39.86           C
ATOM    138  O   ALA A  26       0.402  91.623  33.930  1.00 43.27           O
ATOM    139  N   TYR A  27       1.838  90.947  32.327  1.00 40.43           N
ATOM    140  CA  TYR A  27       1.721  92.202  31.540  1.00 41.03           C
ATOM    141  CB  TYR A  27       2.789  92.318  30.447  1.00 43.25           C
ATOM    142  CG  TYR A  27       2.819  93.673  29.782  1.00 40.47           C
ATOM    143  CD1 TYR A  27       2.920  94.835  30.529  1.00 42.21           C
ATOM    144  CE1 TYR A  27       2.936  96.084  29.932  1.00 42.32           C
ATOM    145  CZ  TYR A  27       2.864  96.197  28.556  1.00 43.32           C
ATOM    146  OH  TYR A  27       2.901  97.430  27.971  1.00 41.03           O
ATOM    147  CE2 TYR A  27       2.785  95.048  27.789  1.00 41.88           C
ATOM    148  CD2 TYR A  27       2.754  93.805  28.403  1.00 43.38           C
ATOM    149  C   TYR A  27       0.305  92.330  30.961  1.00 45.43           C
ATOM    150  O   TYR A  27      -0.249  93.450  30.994  1.00 41.86           O
ATOM    151  N   LYS A  28      -0.280  91.241  30.451  1.00 44.11           N
ATOM    152  CA  LYS A  28      -1.639  91.298  29.845  1.00 45.53           C
ATOM    153  CB  LYS A  28      -1.992  89.978  29.160  1.00 46.99           C
ATOM    154  CG  LYS A  28      -1.232  89.713  27.871  1.00 49.46           C
ATOM    155  CD  LYS A  28      -1.395  88.282  27.397  1.00 55.36           C
ATOM    156  CE  LYS A  28      -0.448  87.907  26.283  1.00 59.08           C
ATOM    157  NZ  LYS A  28      -0.409  86.439  26.085  1.00 65.99           N
ATOM    158  C   LYS A  28      -2.680  91.663  30.911  1.00 44.08           C
ATOM    159  O   LYS A  28      -3.567  92.492  30.605  1.00 42.41           O
ATOM    160  N   ASP A  29      -2.576  91.082  32.109  1.00 42.68           N
ATOM    161  CA  ASP A  29      -3.509  91.350  33.235  1.00 45.86           C
ATOM    162  CB  ASP A  29      -3.320  90.329  34.365  1.00 49.46           C
ATOM    163  CG  ASP A  29      -3.782  88.919  34.028  1.00 50.42           C
ATOM    164  OD1 ASP A  29      -4.488  88.752  33.013  1.00 54.50           O
ATOM    165  OD2 ASP A  29      -3.421  88.001  34.775  1.00 50.15           O
ATOM    166  C   ASP A  29      -3.326  92.806  33.691  1.00 47.33           C
ATOM    167  O   ASP A  29      -4.332  93.463  34.008  1.00 43.65           O
ATOM    168  N   TYR A  30      -2.087  93.306  33.715  1.00 46.40           N
ATOM    169  CA  TYR A  30      -1.762  94.722  34.040  1.00 44.52           C
ATOM    170  CB  TYR A  30      -0.246  94.936  34.058  1.00 42.00           C
ATOM    171  CG  TYR A  30       0.201  96.372  34.047  1.00 43.81           C
ATOM    172  CD1 TYR A  30       0.196  97.141  35.203  1.00 46.36           C
ATOM    173  CE1 TYR A  30       0.642  98.453  35.198  1.00 46.34           C
ATOM    174  CZ  TYR A  30       1.078  99.022  34.015  1.00 45.72           C
ATOM    175  OH  TYR A  30       1.488 100.317  33.973  1.00 45.77           O
ATOM    176  CE2 TYR A  30       1.090  98.269  32.854  1.00 44.88           C
ATOM    177  CD2 TYR A  30       0.667  96.953  32.884  1.00 44.90           C
ATOM    178  C   TYR A  30      -2.469  95.660  33.044  1.00 44.89           C
ATOM    179  O   TYR A  30      -3.120  96.615  33.483  1.00 45.05           O
ATOM    180  N   LEU A  31      -2.343  95.408  31.741  1.00 44.30           N
ATOM    181  CA  LEU A  31      -2.987  96.247  30.690  1.00 46.66           C
ATOM    182  CB  LEU A  31      -2.584  95.732  29.309  1.00 45.47           C
ATOM    183  CG  LEU A  31      -1.126  95.942  28.921  1.00 44.34           C
ATOM    184  CD1 LEU A  31      -0.830  95.232  27.611  1.00 43.96           C
ATOM    185  CD2 LEU A  31      -0.789  97.419  28.838  1.00 47.56           C
ATOM    186  C   LEU A  31      -4.515  96.213  30.835  1.00 46.47           C
ATOM    187  O   LEU A  31      -5.146  97.284  30.709  1.00 46.84           O
ATOM    188  N   ALA A  32      -5.085  95.025  31.039  1.00 48.03           N
ATOM    189  CA  ALA A  32      -6.541  94.813  31.185  1.00 50.22           C
ATOM    190  CB  ALA A  32      -6.852  93.341  31.280  1.00 51.04           C
ATOM    191  C   ALA A  32      -7.059  95.584  32.408  1.00 51.61           C
ATOM    192  O   ALA A  32      -8.206  96.002  32.367  1.00 48.59           O
ATOM    193  N   SER A  33      -6.227  95.813  33.431  1.00 50.68           N
ATOM    194  CA  SER A  33      -6.592  96.525  34.684  1.00 47.43           C
ATOM    195  CB  SER A  33      -5.662  96.128  35.809  1.00 49.42           C
ATOM    196  OG  SER A  33      -4.456  96.877  35.760  1.00 46.15           O
ATOM    197  C   SER A  33      -6.576  98.044  34.487  1.00 47.59           C
ATOM    198  O   SER A  33      -6.922  98.760  35.446  1.00 47.94           O
ATOM    199  N   GLY A  34      -6.115  98.515  33.329  1.00 47.37           N
ATOM    200  CA  GLY A  34      -5.987  99.949  33.009  1.00 48.34           C
ATOM    201  C   GLY A  34      -4.565 100.463  33.171  1.00 50.83           C
ATOM    202  O   GLY A  34      -4.374 101.679  33.067  1.00 47.40           O
ATOM    203  N   GLY A  35      -3.581  99.584  33.372  1.00 48.71           N
ATOM    204  CA  GLY A  35      -2.171  99.990  33.540  1.00 48.99           C
ATOM    205  C   GLY A  35      -1.639 100.709  32.309  1.00 47.17           C
ATOM    206  O   GLY A  35      -1.958 100.291  31.197  1.00 47.54           O
ATOM    207  N   GLN A  36      -0.864 101.772  32.500  1.00 45.80           N
ATOM    208  CA  GLN A  36      -0.201 102.517  31.398  1.00 47.20           C
ATOM    209  CB  GLN A  36       0.454 103.786  31.945  1.00 55.43           C
ATOM    210  CG  GLN A  36      -0.508 104.964  32.047  1.00 63.47           C
ATOM    211  CD  GLN A  36      -0.557 105.773  30.770  1.00 73.23           C
ATOM    212  OE1 GLN A  36      -1.623 106.061  30.230  1.00 72.40           O
ATOM    213  NE2 GLN A  36       0.610 106.144  30.267  1.00 77.53           N
ATOM    214  C   GLN A  36       0.820 101.599  30.723  1.00 44.67           C
ATOM    215  O   GLN A  36       1.650 100.996  31.402  1.00 43.43           O
ATOM    216  N   PRO A  37       0.814 101.487  29.374  1.00 44.89           N
ATOM    217  CA  PRO A  37       1.815 100.695  28.656  1.00 45.69           C
ATOM    218  CB  PRO A  37       1.497 100.949  27.177  1.00 44.26           C
ATOM    219  CG  PRO A  37       0.025 101.307  27.176  1.00 47.63           C
ATOM    220  CD  PRO A  37      -0.174 102.087  28.458  1.00 47.97           C
ATOM    221  C   PRO A  37       3.268 101.090  28.949  1.00 42.30           C
ATOM    222  O   PRO A  37       3.544 102.235  29.254  1.00 46.46           O
ATOM    223  N   ILE A  38       4.157 100.104  28.838  1.00 44.47           N
ATOM    224  CA  ILE A  38       5.635 100.279  28.842  1.00 42.00           C
ATOM    225  CB  ILE A  38       6.323  98.915  28.639  1.00 43.18           C
ATOM    226  CG1 ILE A  38       6.097  97.989  29.839  1.00 45.44           C
ATOM    227  CG2 ILE A  38       7.804  99.103  28.343  1.00 43.93           C
ATOM    228  CD1 ILE A  38       6.302  96.518  29.538  1.00 48.99           C
ATOM    229  C   ILE A  38       5.992 101.292  27.745  1.00 41.33           C
ATOM    230  O   ILE A  38       5.474 101.161  26.614  1.00 40.48           O
ATOM    231  N   THR A  39       6.838 102.267  28.067  1.00 42.58           N
ATOM    232  CA  THR A  39       7.312 103.325  27.133  1.00 41.20           C
ATOM    233  CB  THR A  39       7.005 104.724  27.693  1.00 46.23           C
ATOM    234  OG1 THR A  39       7.729 104.898  28.912  1.00 44.78           O
ATOM    235  CG2 THR A  39       5.526 104.957  27.918  1.00 46.64           C
ATOM    236  C   THR A  39       8.805 103.138  26.854  1.00 41.87           C
ATOM    237  O   THR A  39       9.389 102.095  27.259  1.00 40.92           O
ATOM    238  N  AASN A  40       9.399 104.118  26.166  0.55 40.31           N
ATOM    239  N  BASN A  40       9.401 104.109  26.156  0.45 40.89           N
ATOM    240  CA AASN A  40      10.850 104.182  25.858  0.55 42.55           C
ATOM    241  CA BASN A  40      10.857 104.185  25.876  0.45 42.96           C
ATOM    242  CB AASN A  40      11.684 104.287  27.143  0.55 44.09           C
ATOM    243  CB BASN A  40      11.688 104.100  27.162  0.45 44.37           C
ATOM    244  CG AASN A  40      11.442 105.582  27.896  0.55 47.08           C
ATOM    245  CG BASN A  40      12.901 105.008  27.154  0.45 48.22           C
ATOM    246  OD1AASN A  40      11.024 106.580  27.311  0.55 53.40           O
ATOM    247  OD1BASN A  40      13.120 105.759  26.206  0.45 48.26           O
ATOM    248  ND2AASN A  40      11.707 105.589  29.191  0.55 48.12           N
ATOM    249  ND2BASN A  40      13.694 104.956  28.213  0.45 49.64           N
ATOM    250  C  AASN A  40      11.206 102.991  24.963  0.55 42.94           C
ATOM    251  C  BASN A  40      11.238 103.084  24.881  0.45 42.92           C
ATOM    252  O  AASN A  40      12.303 102.453  25.108  0.55 43.31           O
ATOM    253  O  BASN A  40      12.417 102.723  24.851  0.45 42.94           O
ATOM    254  N   CYS A  41      10.286 102.584  24.084  1.00 42.61           N
ATOM    255  CA  CYS A  41      10.594 101.726  22.914  1.00 44.74           C
ATOM    256  CB  CYS A  41       9.330 101.117  22.321  1.00 43.63           C
ATOM    257  SG  CYS A  41       8.380 100.118  23.497  1.00 46.10           S
ATOM    258  C   CYS A  41      11.345 102.617  21.910  1.00 46.94           C
ATOM    259  O   CYS A  41      11.111 103.831  21.911  1.00 45.77           O
ATOM    260  N   VAL A  42      12.264 102.074  21.120  1.00 42.79           N
ATOM    261  CA  VAL A  42      13.130 102.902  20.237  1.00 46.75           C
ATOM    262  CB  VAL A  42      14.516 102.272  20.035  1.00 44.37           C
ATOM    263  CG1 VAL A  42      15.360 103.084  19.058  1.00 48.26           C
ATOM    264  CG2 VAL A  42      15.231 102.102  21.363  1.00 44.36           C
ATOM    265  C   VAL A  42      12.404 103.129  18.909  1.00 46.70           C
ATOM    266  O   VAL A  42      12.337 102.195  18.098  1.00 44.38           O
ATOM    267  N   LYS A  43      11.887 104.338  18.699  1.00 44.21           N
ATOM    268  CA  LYS A  43      11.122 104.690  17.476  1.00 47.61           C
ATOM    269  CB  LYS A  43      10.149 105.845  17.725  1.00 52.87           C
ATOM    270  CG  LYS A  43       9.190 106.112  16.573  1.00 56.97           C
ATOM    271  CD  LYS A  43       8.081 107.095  16.914  1.00 64.04           C
ATOM    272  CE  LYS A  43       6.741 106.720  16.305  1.00 70.12           C
ATOM    273  NZ  LYS A  43       6.774 106.763  14.823  1.00 67.27           N
ATOM    274  C   LYS A  43      12.122 105.038  16.379  1.00 47.44           C
ATOM    275  O   LYS A  43      13.062 105.800  16.646  1.00 46.84           O
ATOM    276  N   MET A  44      11.923 104.501  15.180  1.00 43.37           N
ATOM    277  CA  MET A  44      12.868 104.692  14.057  1.00 45.94           C
ATOM    278  CB  MET A  44      13.012 103.412  13.229  1.00 49.75           C
ATOM    279  CG  MET A  44      13.445 102.209  14.070  1.00 54.06           C
ATOM    280  SD  MET A  44      14.926 102.522  15.083  1.00 62.38           S
ATOM    281  CE  MET A  44      16.140 102.635  13.782  1.00 57.87           C
ATOM    282  C   MET A  44      12.362 105.832  13.173  1.00 45.59           C
ATOM    283  O   MET A  44      11.132 105.954  12.990  1.00 44.78           O
ATOM    284  N   LEU A  45      13.295 106.615  12.635  1.00 43.66           N
ATOM    285  CA  LEU A  45      13.024 107.566  11.535  1.00 47.89           C
ATOM    286  CB  LEU A  45      14.221 108.509  11.396  1.00 47.26           C
ATOM    287  CG  LEU A  45      14.140 109.529  10.267  1.00 45.44           C
ATOM    288  CD1 LEU A  45      12.903 110.404  10.413  1.00 44.66           C
ATOM    289  CD2 LEU A  45      15.409 110.365  10.243  1.00 47.06           C
ATOM    290  C   LEU A  45      12.786 106.734  10.271  1.00 48.98           C
ATOM    291  O   LEU A  45      13.667 105.942   9.914  1.00 46.74           O
ATOM    292  N   CYS A  46      11.611 106.852   9.655  1.00 48.91           N
ATOM    293  CA  CYS A  46      11.279 106.128   8.399  1.00 50.52           C
ATOM    294  CB  CYS A  46      10.650 104.773   8.707  1.00 51.52           C
ATOM    295  SG  CYS A  46       9.103 104.903   9.639  1.00 54.46           S
ATOM    296  C   CYS A  46      10.353 106.995   7.533  1.00 51.00           C
ATOM    297  O   CYS A  46       9.811 107.985   8.046  1.00 54.77           O
ATOM    298  N   THR A  47      10.201 106.628   6.262  1.00 49.53           N
ATOM    299  CA  THR A  47       9.431 107.382   5.240  1.00 53.28           C
ATOM    300  CB  THR A  47      10.045 107.177   3.851  1.00 55.08           C
ATOM    301  OG1 THR A  47       9.916 105.788   3.554  1.00 52.40           O
ATOM    302  CG2 THR A  47      11.496 107.605   3.776  1.00 57.35           C
ATOM    303  C   THR A  47       7.959 106.948   5.209  1.00 53.98           C
ATOM    304  O   THR A  47       7.164 107.701   4.611  1.00 58.34           O
ATOM    305  N   HIS A  48       7.621 105.778   5.779  1.00 49.99           N
ATOM    306  CA  HIS A  48       6.281 105.126   5.719  1.00 46.88           C
ATOM    307  CB  HIS A  48       5.206 106.033   6.340  1.00 48.19           C
ATOM    308  CG  HIS A  48       5.417 106.268   7.795  1.00 48.55           C
ATOM    309  ND1 HIS A  48       4.920 105.418   8.751  1.00 47.50           N
ATOM    310  CE1 HIS A  48       5.276 105.851   9.948  1.00 51.37           C
ATOM    311  NE2 HIS A  48       5.975 106.979   9.793  1.00 48.25           N
ATOM    312  CD2 HIS A  48       6.078 107.244   8.457  1.00 50.77           C
ATOM    313  C   HIS A  48       5.946 104.681   4.280  1.00 47.27           C
ATOM    314  O   HIS A  48       4.751 104.553   3.967  1.00 49.33           O
ATOM    315  N   THR A  49       6.958 104.362   3.465  1.00 47.54           N
ATOM    316  CA  THR A  49       6.803 103.806   2.095  1.00 50.01           C
ATOM    317  CB  THR A  49       7.491 104.724   1.075  1.00 53.01           C
ATOM    318  OG1 THR A  49       8.889 104.775   1.348  1.00 52.91           O
ATOM    319  CG2 THR A  49       6.937 106.131   1.096  1.00 52.19           C
ATOM    320  C   THR A  49       7.343 102.365   2.017  1.00 52.72           C
ATOM    321  O   THR A  49       7.670 101.928   0.913  1.00 55.01           O
ATOM    322  N   GLY A  50       7.424 101.636   3.135  1.00 54.33           N
ATOM    323  CA  GLY A  50       8.015 100.281   3.176  1.00 51.68           C
ATOM    324  C   GLY A  50       7.025  99.195   2.765  1.00 50.20           C
ATOM    325  O   GLY A  50       5.865  99.528   2.457  1.00 48.92           O
ATOM    326  N   THR A  51       7.464  97.934   2.820  1.00 51.95           N
ATOM    327  CA  THR A  51       6.693  96.709   2.462  1.00 51.06           C
ATOM    328  CB  THR A  51       7.595  95.467   2.438  1.00 53.06           C
ATOM    329  OG1 THR A  51       8.101  95.224   3.754  1.00 51.16           O
ATOM    330  CG2 THR A  51       8.751  95.611   1.473  1.00 51.69           C
ATOM    331  C   THR A  51       5.541  96.485   3.445  1.00 50.03           C
ATOM    332  O   THR A  51       4.577  95.805   3.074  1.00 48.02           O
ATOM    333  N   GLY A  52       5.644  96.995   4.674  1.00 46.73           N
ATOM    334  CA  GLY A  52       4.613  96.778   5.706  1.00 44.83           C
ATOM    335  C   GLY A  52       4.692  95.397   6.340  1.00 44.08           C
ATOM    336  O   GLY A  52       3.799  95.053   7.149  1.00 45.92           O
ATOM    337  N   GLN A  53       5.740  94.630   6.053  1.00 47.82           N
ATOM    338  CA  GLN A  53       5.968  93.316   6.714  1.00 49.20           C
ATOM    339  CB  GLN A  53       7.097  92.584   6.004  1.00 51.97           C
ATOM    340  CG  GLN A  53       6.727  92.224   4.576  1.00 58.83           C
ATOM    341  CD  GLN A  53       7.412  90.943   4.200  1.00 59.73           C
ATOM    342  OE1 GLN A  53       7.019  89.875   4.647  1.00 67.51           O
ATOM    343  NE2 GLN A  53       8.476  91.053   3.428  1.00 66.43           N
ATOM    344  C   GLN A  53       6.269  93.530   8.201  1.00 46.99           C
ATOM    345  O   GLN A  53       6.732  94.626   8.561  1.00 46.31           O
ATOM    346  N   ALA A  54       6.019  92.511   9.024  1.00 44.86           N
ATOM    347  CA  ALA A  54       5.930  92.619  10.494  1.00 46.17           C
ATOM    348  CB  ALA A  54       5.258  91.396  11.068  1.00 50.46           C
ATOM    349  C   ALA A  54       7.326  92.827  11.084  1.00 47.06           C
ATOM    350  O   ALA A  54       7.492  93.741  11.927  1.00 42.59           O
ATOM    351  N   ILE A  55       8.286  91.989  10.700  1.00 43.86           N
ATOM    352  CA  ILE A  55       9.640  91.950  11.320  1.00 45.40           C
ATOM    353  CB  ILE A  55       9.787  90.770  12.297  1.00 46.03           C
ATOM    354  CG1 ILE A  55       8.682  90.772  13.355  1.00 48.17           C
ATOM    355  CG2 ILE A  55      11.180  90.782  12.912  1.00 47.90           C
ATOM    356  CD1 ILE A  55       8.717  89.580  14.296  1.00 52.33           C
ATOM    357  C   ILE A  55      10.666  91.863  10.198  1.00 51.20           C
ATOM    358  O   ILE A  55      10.630  90.871   9.476  1.00 53.67           O
ATOM    359  N   THR A  56      11.554  92.850  10.092  1.00 46.19           N
ATOM    360  CA  THR A  56      12.359  93.115   8.876  1.00 48.01           C
ATOM    361  CB  THR A  56      11.665  94.191   8.024  1.00 50.88           C
ATOM    362  OG1 THR A  56      11.453  95.355   8.827  1.00 47.94           O
ATOM    363  CG2 THR A  56      10.336  93.728   7.460  1.00 48.18           C
ATOM    364  C   THR A  56      13.790  93.478   9.272  1.00 49.52           C
ATOM    365  O   THR A  56      14.023  93.868  10.435  1.00 49.22           O
ATOM    366  N   VAL A  57      14.700  93.378   8.310  1.00 48.68           N
ATOM    367  CA AVAL A  57      16.150  93.653   8.522  0.44 50.95           C
ATOM    368  CA BVAL A  57      16.158  93.659   8.459  0.56 51.96           C
ATOM    369  CB AVAL A  57      17.002  92.984   7.424  0.44 53.15           C
ATOM    370  CB BVAL A  57      16.920  93.099   7.240  0.56 55.20           C
ATOM    371  CG1AVAL A  57      16.800  93.613   6.052  0.44 52.02           C
ATOM    372  CG1BVAL A  57      18.370  93.559   7.196  0.56 57.46           C
ATOM    373  CG2AVAL A  57      18.473  92.957   7.800  0.44 54.65           C
ATOM    374  CG2BVAL A  57      16.832  91.579   7.180  0.56 54.50           C
ATOM    375  C   VAL A  57      16.375  95.172   8.627  1.00 50.32           C
ATOM    376  O   VAL A  57      17.318  95.566   9.329  1.00 46.90           O
ATOM    377  N   THR A  58      15.545  95.985   7.966  1.00 51.82           N
ATOM    378  CA  THR A  58      15.545  97.473   8.069  1.00 51.53           C
ATOM    379  CB  THR A  58      16.193  98.141   6.846  1.00 55.12           C
ATOM    380  OG1 THR A  58      15.338  97.923   5.723  1.00 52.51           O
ATOM    381  CG2 THR A  58      17.582  97.620   6.548  1.00 55.67           C
ATOM    382  C   THR A  58      14.100  97.934   8.229  1.00 49.83           C
ATOM    383  O   THR A  58      13.185  97.170   7.936  1.00 48.96           O
ATOM    384  N   PRO A  59      13.842  99.168   8.724  1.00 47.07           N
ATOM    385  CA  PRO A  59      12.473  99.642   8.928  1.00 48.55           C
ATOM    386  CB  PRO A  59      12.664 101.090   9.408  1.00 48.92           C
ATOM    387  CG  PRO A  59      14.027 101.067  10.066  1.00 49.19           C
ATOM    388  CD  PRO A  59      14.841 100.146   9.179  1.00 49.00           C
ATOM    389  C   PRO A  59      11.649  99.577   7.632  1.00 47.40           C
ATOM    390  O   PRO A  59      12.148  99.939   6.592  1.00 48.35           O
ATOM    391  N   GLU A  60      10.415  99.086   7.722  1.00 45.92           N
ATOM    392  CA  GLU A  60       9.548  98.822   6.544  1.00 45.91           C
ATOM    393  CB  GLU A  60       9.575  97.329   6.209  1.00 47.62           C
ATOM    394  CG  GLU A  60      10.871  96.864   5.576  1.00 49.54           C
ATOM    395  CD  GLU A  60      11.163  97.428   4.192  1.00 53.45           C
ATOM    396  OE1 GLU A  60      10.234  97.981   3.563  1.00 53.21           O
ATOM    397  OE2 GLU A  60      12.325  97.313   3.746  1.00 50.69           O
ATOM    398  C   GLU A  60       8.117  99.294   6.814  1.00 45.30           C
ATOM    399  O   GLU A  60       7.206  98.749   6.194  1.00 48.80           O
ATOM    400  N   ALA A  61       7.915 100.275   7.696  1.00 45.64           N
ATOM    401  CA  ALA A  61       6.570 100.824   7.982  1.00 44.62           C
ATOM    402  CB  ALA A  61       6.643 101.941   8.997  1.00 45.14           C
ATOM    403  C   ALA A  61       5.933 101.302   6.670  1.00 43.86           C
ATOM    404  O   ALA A  61       6.621 101.965   5.869  1.00 44.09           O
ATOM    405  N   ASN A  62       4.662 100.963   6.471  1.00 45.30           N
ATOM    406  CA  ASN A  62       3.774 101.579   5.450  1.00 47.30           C
ATOM    407  CB  ASN A  62       2.881 100.516   4.803  1.00 46.19           C
ATOM    408  CG  ASN A  62       1.838  99.930   5.732  1.00 48.66           C
ATOM    409  OD1 ASN A  62       1.445 100.535   6.729  1.00 48.22           O
ATOM    410  ND2 ASN A  62       1.365  98.744   5.397  1.00 51.01           N
ATOM    411  C   ASN A  62       3.037 102.751   6.122  1.00 50.28           C
ATOM    412  O   ASN A  62       3.412 103.121   7.259  1.00 47.99           O
ATOM    413  N   MET A  63       2.029 103.328   5.463  1.00 49.52           N
ATOM    414  CA  MET A  63       1.334 104.547   5.960  1.00 51.18           C
ATOM    415  CB  MET A  63       0.426 105.143   4.878  1.00 51.91           C
ATOM    416  CG  MET A  63       1.194 105.962   3.853  1.00 54.99           C
ATOM    417  SD  MET A  63       1.966 107.429   4.609  1.00 55.19           S
ATOM    418  CE  MET A  63       3.258 107.765   3.413  1.00 60.70           C
ATOM    419  C   MET A  63       0.516 104.228   7.218  1.00 51.07           C
ATOM    420  O   MET A  63       0.198 105.177   7.953  1.00 51.65           O
ATOM    421  N   ASP A  64       0.227 102.949   7.482  1.00 49.94           N
ATOM    422  CA  ASP A  64      -0.679 102.510   8.580  1.00 51.51           C
ATOM    423  CB  ASP A  64      -1.640 101.427   8.080  1.00 53.14           C
ATOM    424  CG  ASP A  64      -2.487 101.858   6.891  1.00 62.21           C
ATOM    425  OD1 ASP A  64      -2.950 103.017   6.886  1.00 60.94           O
ATOM    426  OD2 ASP A  64      -2.663 101.036   5.976  1.00 68.00           O
ATOM    427  C   ASP A  64       0.123 102.000   9.790  1.00 47.66           C
ATOM    428  O   ASP A  64      -0.516 101.453  10.715  1.00 45.00           O
ATOM    429  N   GLN A  65       1.449 102.163   9.783  1.00 46.93           N
ATOM    430  CA  GLN A  65       2.371 101.532  10.768  1.00 48.14           C
ATOM    431  CB  GLN A  65       3.121 100.362  10.135  1.00 46.23           C
ATOM    432  CG  GLN A  65       2.211  99.232   9.663  1.00 46.27           C
ATOM    433  CD  GLN A  65       2.970  98.255   8.798  1.00 44.03           C
ATOM    434  OE1 GLN A  65       3.924  98.614   8.111  1.00 44.33           O
ATOM    435  NE2 GLN A  65       2.564  96.998   8.843  1.00 49.06           N
ATOM    436  C   GLN A  65       3.425 102.533  11.250  1.00 47.88           C
ATOM    437  O   GLN A  65       3.704 103.490  10.520  1.00 44.04           O
ATOM    438  N   GLU A  66       3.998 102.261  12.426  1.00 48.48           N
ATOM    439  CA  GLU A  66       5.259 102.859  12.943  1.00 46.78           C
ATOM    440  CB  GLU A  66       5.028 103.455  14.339  1.00 50.16           C
ATOM    441  CG  GLU A  66       3.707 104.191  14.516  1.00 53.34           C
ATOM    442  CD  GLU A  66       3.527 105.388  13.596  1.00 57.46           C
ATOM    443  OE1 GLU A  66       4.554 106.057  13.309  1.00 54.41           O
ATOM    444  OE2 GLU A  66       2.368 105.630  13.144  1.00 57.23           O
ATOM    445  C   GLU A  66       6.323 101.750  13.018  1.00 43.63           C
ATOM    446  O   GLU A  66       5.955 100.585  13.289  1.00 45.08           O
ATOM    447  N   SER A  67       7.596 102.087  12.823  1.00 43.79           N
ATOM    448  CA  SER A  67       8.751 101.154  12.948  1.00 42.82           C
ATOM    449  CB  SER A  67       9.698 101.285  11.797  1.00 43.44           C
ATOM    450  OG  SER A  67       9.138 100.747  10.610  1.00 47.34           O
ATOM    451  C   SER A  67       9.479 101.400  14.273  1.00 46.62           C
ATOM    452  O   SER A  67       9.712 102.579  14.606  1.00 44.21           O
ATOM    453  N   PHE A  68       9.845 100.327  14.988  1.00 44.35           N
ATOM    454  CA  PHE A  68      10.625 100.384  16.252  1.00 43.17           C
ATOM    455  CB  PHE A  68       9.747 100.045  17.453  1.00 41.55           C
ATOM    456  CG  PHE A  68       8.584 100.973  17.682  1.00 41.82           C
ATOM    457  CD1 PHE A  68       7.380 100.770  17.023  1.00 42.50           C
ATOM    458  CE1 PHE A  68       6.305 101.617  17.240  1.00 45.44           C
ATOM    459  CZ  PHE A  68       6.426 102.674  18.113  1.00 46.35           C
ATOM    460  CD2 PHE A  68       8.700 102.054  18.545  1.00 44.29           C
ATOM    461  CE2 PHE A  68       7.621 102.897  18.765  1.00 44.37           C
ATOM    462  C   PHE A  68      11.796  99.400  16.206  1.00 43.57           C
ATOM    463  O   PHE A  68      11.725  98.389  15.469  1.00 41.07           O
ATOM    464  N   GLY A  69      12.838  99.669  16.996  1.00 42.12           N
ATOM    465  CA  GLY A  69      13.886  98.672  17.298  1.00 41.03           C
ATOM    466  C   GLY A  69      13.266  97.454  17.966  1.00 42.12           C
ATOM    467  O   GLY A  69      12.512  97.635  18.955  1.00 40.18           O
ATOM    468  N   GLY A  70      13.545  96.249  17.454  1.00 43.25           N
ATOM    469  CA  GLY A  70      12.841  95.007  17.850  1.00 41.71           C
ATOM    470  C   GLY A  70      12.979  94.664  19.328  1.00 40.61           C
ATOM    471  O   GLY A  70      11.934  94.393  19.974  1.00 42.55           O
ATOM    472  N   ALA A  71      14.206  94.634  19.857  1.00 42.29           N
ATOM    473  CA  ALA A  71      14.506  94.263  21.264  1.00 42.31           C
ATOM    474  CB  ALA A  71      15.995  94.296  21.515  1.00 45.32           C
ATOM    475  C   ALA A  71      13.758  95.197  22.233  1.00 43.26           C
ATOM    476  O   ALA A  71      13.312  94.707  23.278  1.00 43.21           O
ATOM    477  N   SER A  72      13.606  96.487  21.899  1.00 40.62           N
ATOM    478  CA  SER A  72      12.946  97.494  22.775  1.00 39.67           C
ATOM    479  CB  SER A  72      13.212  98.910  22.287  1.00 40.70           C
ATOM    480  OG  SER A  72      12.494  99.217  21.098  1.00 41.66           O
ATOM    481  C   SER A  72      11.445  97.194  22.913  1.00 40.84           C
ATOM    482  O   SER A  72      10.816  97.687  23.895  1.00 40.79           O
ATOM    483  N   CYS A  73      10.880  96.401  21.990  1.00 40.36           N
ATOM    484  CA  CYS A  73       9.436  96.059  21.927  1.00 39.67           C
ATOM    485  CB  CYS A  73       8.900  96.235  20.516  1.00 45.22           C
ATOM    486  SG  CYS A  73       9.110  97.919  19.897  1.00 44.46           S
ATOM    487  C   CYS A  73       9.177  94.612  22.353  1.00 39.90           C
ATOM    488  O   CYS A  73       8.055  94.143  22.137  1.00 40.87           O
ATOM    489  N   CYS A  74      10.181  93.934  22.901  1.00 39.14           N
ATOM    490  CA  CYS A  74      10.088  92.517  23.338  1.00 38.49           C
ATOM    491  CB  CYS A  74      11.293  91.713  22.864  1.00 39.55           C
ATOM    492  SG  CYS A  74      11.279  90.012  23.479  1.00 43.71           S
ATOM    493  C   CYS A  74      10.031  92.471  24.858  1.00 37.70           C
ATOM    494  O   CYS A  74      10.996  92.921  25.495  1.00 39.01           O
ATOM    495  N   LEU A  75       8.954  91.933  25.425  1.00 38.65           N
ATOM    496  CA  LEU A  75       8.804  91.870  26.898  1.00 38.94           C
ATOM    497  CB  LEU A  75       7.483  91.187  27.251  1.00 42.02           C
ATOM    498  CG  LEU A  75       7.201  91.082  28.751  1.00 43.80           C
ATOM    499  CD1 LEU A  75       6.959  92.453  29.360  1.00 41.71           C
ATOM    500  CD2 LEU A  75       6.023  90.160  29.021  1.00 46.31           C
ATOM    501  C   LEU A  75      10.006  91.130  27.508  1.00 40.26           C
ATOM    502  O   LEU A  75      10.499  91.574  28.544  1.00 40.86           O
ATOM    503  N   TYR A  76      10.459  90.034  26.898  1.00 41.67           N
ATOM    504  CA  TYR A  76      11.508  89.134  27.460  1.00 42.72           C
ATOM    505  CB  TYR A  76      11.501  87.798  26.702  1.00 43.71           C
ATOM    506  CG  TYR A  76      10.157  87.125  26.792  1.00 42.92           C
ATOM    507  CD1 TYR A  76       9.741  86.539  27.975  1.00 43.78           C
ATOM    508  CE1 TYR A  76       8.479  85.982  28.098  1.00 43.62           C
ATOM    509  CZ  TYR A  76       7.601  86.025  27.032  1.00 44.71           C
ATOM    510  OH  TYR A  76       6.348  85.497  27.154  1.00 47.37           O
ATOM    511  CE2 TYR A  76       7.987  86.634  25.851  1.00 45.65           C
ATOM    512  CD2 TYR A  76       9.248  87.196  25.749  1.00 44.90           C
ATOM    513  C   TYR A  76      12.862  89.851  27.457  1.00 41.84           C
ATOM    514  O   TYR A  76      13.594  89.731  28.456  1.00 41.65           O
ATOM    515  N   CYS A  77      13.180  90.561  26.369  1.00 40.36           N
ATOM    516  CA  CYS A  77      14.395  91.407  26.251  1.00 42.71           C
ATOM    517  CB  CYS A  77      14.533  91.988  24.849  1.00 45.53           C
ATOM    518  SG  CYS A  77      15.064  90.808  23.571  1.00 45.55           S
ATOM    519  C   CYS A  77      14.330  92.525  27.306  1.00 42.04           C
ATOM    520  O   CYS A  77      15.342  92.756  27.986  1.00 41.32           O
ATOM    521  N   ARG A  78      13.179  93.183  27.464  1.00 39.34           N
ATOM    522  CA  ARG A  78      13.041  94.366  28.362  1.00 40.84           C
ATOM    523  CB  ARG A  78      11.737  95.116  28.057  1.00 41.80           C
ATOM    524  CG  ARG A  78      11.760  95.946  26.779  1.00 41.94           C
ATOM    525  CD  ARG A  78      12.691  97.148  26.830  1.00 41.98           C
ATOM    526  NE  ARG A  78      12.292  98.182  27.786  1.00 42.60           N
ATOM    527  CZ  ARG A  78      11.429  99.170  27.543  1.00 41.76           C
ATOM    528  NH1 ARG A  78      10.826  99.270  26.372  1.00 43.06           N
ATOM    529  NH2 ARG A  78      11.156 100.057  28.486  1.00 42.02           N
ATOM    530  C   ARG A  78      13.131  93.918  29.831  1.00 40.08           C
ATOM    531  O   ARG A  78      13.649  94.697  30.658  1.00 40.84           O
ATOM    532  N   CYS A  79      12.658  92.705  30.129  1.00 40.93           N
ATOM    533  CA  CYS A  79      12.666  92.066  31.470  1.00 42.00           C
ATOM    534  CB  CYS A  79      11.506  91.086  31.606  1.00 43.34           C
ATOM    535  SG  CYS A  79       9.891  91.878  31.823  1.00 43.74           S
ATOM    536  C   CYS A  79      13.991  91.336  31.745  1.00 45.38           C
ATOM    537  O   CYS A  79      14.152  90.879  32.892  1.00 43.76           O
ATOM    538  N   HIS A  80      14.886  91.198  30.755  1.00 42.41           N
ATOM    539  CA  HIS A  80      16.183  90.475  30.889  1.00 47.43           C
ATOM    540  CB  HIS A  80      17.118  91.190  31.885  1.00 49.08           C
ATOM    541  CG  HIS A  80      17.318  92.640  31.617  1.00 50.84           C
ATOM    542  ND1 HIS A  80      17.987  93.098  30.501  1.00 58.60           N
ATOM    543  CE1 HIS A  80      18.012  94.419  30.513  1.00 56.16           C
ATOM    544  NE2 HIS A  80      17.392  94.829  31.619  1.00 55.04           N
ATOM    545  CD2 HIS A  80      16.958  93.735  32.319  1.00 54.63           C
ATOM    546  C   HIS A  80      15.952  89.030  31.363  1.00 48.89           C
ATOM    547  O   HIS A  80      16.725  88.576  32.241  1.00 49.19           O
ATOM    548  N   ILE A  81      14.929  88.344  30.841  1.00 43.62           N
ATOM    549  CA  ILE A  81      14.601  86.926  31.191  1.00 47.80           C
ATOM    550  CB  ILE A  81      13.229  86.791  31.884  1.00 47.98           C
ATOM    551  CG1 ILE A  81      12.077  87.276  30.997  1.00 45.58           C
ATOM    552  CG2 ILE A  81      13.256  87.493  33.234  1.00 50.15           C
ATOM    553  CD1 ILE A  81      10.703  87.114  31.629  1.00 48.93           C
ATOM    554  C   ILE A  81      14.667  86.070  29.926  1.00 47.00           C
ATOM    555  O   ILE A  81      14.694  86.637  28.817  1.00 46.79           O
ATOM    556  N   ASP A  82      14.650  84.748  30.104  1.00 50.60           N
ATOM    557  CA  ASP A  82      14.701  83.759  28.997  1.00 52.29           C
ATOM    558  CB  ASP A  82      14.877  82.331  29.527  1.00 54.42           C
ATOM    559  CG  ASP A  82      16.246  82.061  30.138  1.00 56.97           C
ATOM    560  OD1 ASP A  82      17.176  82.856  29.903  1.00 62.58           O
ATOM    561  OD2 ASP A  82      16.371  81.060  30.857  1.00 70.02           O
ATOM    562  C   ASP A  82      13.440  83.912  28.146  1.00 47.69           C
ATOM    563  O   ASP A  82      12.376  84.250  28.689  1.00 47.59           O
ATOM    564  N   HIS A  83      13.580  83.708  26.841  1.00 46.01           N
ATOM    565  CA  HIS A  83      12.465  83.668  25.861  1.00 49.34           C
ATOM    566  CB  HIS A  83      12.996  83.957  24.460  1.00 48.24           C
ATOM    567  CG  HIS A  83      13.444  85.370  24.319  1.00 49.85           C
ATOM    568  ND1 HIS A  83      14.567  85.846  24.961  1.00 48.40           N
ATOM    569  CE1 HIS A  83      14.716  87.127  24.680  1.00 51.39           C
ATOM    570  NE2 HIS A  83      13.696  87.504  23.904  1.00 47.18           N
ATOM    571  CD2 HIS A  83      12.895  86.421  23.672  1.00 47.86           C
ATOM    572  C   HIS A  83      11.787  82.311  25.968  1.00 55.98           C
ATOM    573  O   HIS A  83      12.472  81.310  26.139  1.00 54.77           O
ATOM    574  N   PRO A  84      10.440  82.234  25.910  1.00 61.63           N
ATOM    575  CA  PRO A  84       9.732  80.999  26.245  1.00 70.36           C
ATOM    576  CB  PRO A  84       8.400  81.570  26.743  1.00 69.20           C
ATOM    577  CG  PRO A  84       8.150  82.712  25.784  1.00 68.53           C
ATOM    578  CD  PRO A  84       9.520  83.326  25.560  1.00 64.14           C
ATOM    579  C   PRO A  84       9.544  80.062  25.043  1.00 72.76           C
ATOM    580  O   PRO A  84       8.427  79.791  24.686  1.00 82.33           O
ATOM    581  N   ASN A  85      10.646  79.604  24.454  1.00 78.11           N
ATOM    582  CA  ASN A  85      10.678  78.588  23.367  1.00 80.13           C
ATOM    583  CB  ASN A  85      10.696  79.249  21.987  1.00 78.69           C
ATOM    584  CG  ASN A  85      11.972  80.019  21.737  1.00 79.01           C
ATOM    585  OD1 ASN A  85      13.005  79.429  21.426  1.00 77.88           O
ATOM    586  ND2 ASN A  85      11.910  81.333  21.885  1.00 80.14           N
ATOM    587  C   ASN A  85      11.892  77.699  23.623  1.00 89.29           C
ATOM    588  O   ASN A  85      12.796  78.105  24.357  1.00 78.10           O
ATOM    589  N   PRO A  86      11.960  76.476  23.041  1.00 97.20           N
ATOM    590  CA  PRO A  86      13.020  75.521  23.375  1.00 95.94           C
ATOM    591  CB  PRO A  86      12.829  74.377  22.360  1.00 99.71           C
ATOM    592  CG  PRO A  86      11.911  74.952  21.293  1.00102.89           C
ATOM    593  CD  PRO A  86      11.031  75.937  22.034  1.00 99.62           C
ATOM    594  C   PRO A  86      14.449  76.086  23.287  1.00 90.58           C
ATOM    595  O   PRO A  86      15.214  75.828  24.197  1.00 83.72           O
ATOM    596  N   LYS A  87      14.768  76.846  22.231  1.00 84.55           N
ATOM    597  CA  LYS A  87      16.141  77.361  21.962  1.00 83.80           C
ATOM    598  CB  LYS A  87      16.380  77.453  20.452  1.00 88.01           C
ATOM    599  CG  LYS A  87      16.479  76.107  19.752  1.00 92.67           C
ATOM    600  CD  LYS A  87      16.813  76.214  18.287  1.00 97.53           C
ATOM    601  CE  LYS A  87      16.907  74.861  17.615  1.00101.29           C
ATOM    602  NZ  LYS A  87      17.081  74.990  16.149  1.00101.77           N
ATOM    603  C   LYS A  87      16.377  78.725  22.632  1.00 78.00           C
ATOM    604  O   LYS A  87      17.524  79.211  22.552  1.00 75.39           O
ATOM    605  N   GLY A  88      15.356  79.318  23.267  1.00 73.42           N
ATOM    606  CA  GLY A  88      15.421  80.676  23.848  1.00 68.85           C
ATOM    607  C   GLY A  88      15.762  81.722  22.794  1.00 66.25           C
ATOM    608  O   GLY A  88      16.455  82.708  23.125  1.00 64.16           O
ATOM    609  N   PHE A  89      15.299  81.515  21.559  1.00 61.41           N
ATOM    610  CA  PHE A  89      15.526  82.412  20.396  1.00 63.59           C
ATOM    611  CB  PHE A  89      15.374  81.614  19.096  1.00 70.72           C
ATOM    612  CG  PHE A  89      15.342  82.438  17.836  1.00 76.24           C
ATOM    613  CD1 PHE A  89      16.503  83.009  17.335  1.00 79.71           C
ATOM    614  CE1 PHE A  89      16.473  83.768  16.175  1.00 75.57           C
ATOM    615  CZ  PHE A  89      15.285  83.957  15.503  1.00 77.09           C
ATOM    616  CD2 PHE A  89      14.152  82.635  17.147  1.00 79.16           C
ATOM    617  CE2 PHE A  89      14.123  83.397  15.989  1.00 76.26           C
ATOM    618  C   PHE A  89      14.535  83.582  20.485  1.00 56.76           C
ATOM    619  O   PHE A  89      13.368  83.363  20.881  1.00 54.94           O
ATOM    620  N   CYS A  90      14.985  84.793  20.155  1.00 53.52           N
ATOM    621  CA  CYS A  90      14.122  85.999  20.043  1.00 47.98           C
ATOM    622  CB  CYS A  90      14.719  87.179  20.798  1.00 51.31           C
ATOM    623  SG  CYS A  90      13.635  88.633  20.755  1.00 46.83           S
ATOM    624  C   CYS A  90      13.932  86.358  18.563  1.00 43.44           C
ATOM    625  O   CYS A  90      14.941  86.546  17.880  1.00 45.61           O
ATOM    626  N   ASP A  91      12.683  86.469  18.113  1.00 46.15           N
ATOM    627  CA  ASP A  91      12.290  86.839  16.724  1.00 51.75           C
ATOM    628  CB  ASP A  91      10.832  86.443  16.434  1.00 58.00           C
ATOM    629  CG  ASP A  91       9.774  86.926  17.425  1.00 67.05           C
ATOM    630  OD1 ASP A  91      10.123  87.190  18.601  1.00 70.14           O
ATOM    631  OD2 ASP A  91       8.587  87.015  17.023  1.00 71.34           O
ATOM    632  C   ASP A  91      12.543  88.337  16.462  1.00 50.85           C
ATOM    633  O   ASP A  91      12.604  88.724  15.282  1.00 47.57           O
ATOM    634  N   LEU A  92      12.700  89.158  17.503  1.00 48.06           N
ATOM    635  CA  LEU A  92      12.677  90.646  17.381  1.00 44.61           C
ATOM    636  CB  LEU A  92      11.751  91.198  18.472  1.00 48.17           C
ATOM    637  CG  LEU A  92      10.261  90.916  18.266  1.00 50.40           C
ATOM    638  CD1 LEU A  92       9.453  91.212  19.520  1.00 49.55           C
ATOM    639  CD2 LEU A  92       9.710  91.711  17.089  1.00 53.15           C
ATOM    640  C   LEU A  92      14.090  91.237  17.482  1.00 47.07           C
ATOM    641  O   LEU A  92      14.360  92.237  16.791  1.00 44.98           O
ATOM    642  N   LYS A  93      14.964  90.653  18.307  1.00 49.33           N
ATOM    643  CA  LYS A  93      16.312  91.201  18.627  1.00 52.46           C
ATOM    644  CB  LYS A  93      17.010  90.271  19.627  1.00 58.09           C
ATOM    645  CG  LYS A  93      18.342  90.768  20.166  1.00 64.79           C
ATOM    646  CD  LYS A  93      18.946  89.856  21.226  1.00 69.62           C
ATOM    647  CE  LYS A  93      19.818  90.621  22.199  1.00 74.52           C
ATOM    648  NZ  LYS A  93      20.612  89.706  23.052  1.00 80.40           N
ATOM    649  C   LYS A  93      17.128  91.380  17.337  1.00 49.97           C
ATOM    650  O   LYS A  93      17.146  90.457  16.522  1.00 54.55           O
ATOM    651  N   GLY A  94      17.756  92.543  17.142  1.00 47.09           N
ATOM    652  CA  GLY A  94      18.611  92.827  15.975  1.00 47.48           C
ATOM    653  C   GLY A  94      17.810  93.191  14.738  1.00 49.28           C
ATOM    654  O   GLY A  94      18.434  93.498  13.719  1.00 51.99           O
ATOM    655  N   LYS A  95      16.477  93.181  14.817  1.00 46.13           N
ATOM    656  CA  LYS A  95      15.573  93.498  13.684  1.00 46.77           C
ATOM    657  CB  LYS A  95      14.727  92.266  13.375  1.00 49.87           C
ATOM    658  CG  LYS A  95      15.529  91.118  12.773  1.00 58.67           C
ATOM    659  CD  LYS A  95      14.798  89.795  12.778  1.00 68.71           C
ATOM    660  CE  LYS A  95      14.797  89.121  11.421  1.00 76.29           C
ATOM    661  NZ  LYS A  95      16.161  89.039  10.850  1.00 78.90           N
ATOM    662  C   LYS A  95      14.723  94.738  14.002  1.00 46.21           C
ATOM    663  O   LYS A  95      14.933  95.358  15.057  1.00 43.63           O
ATOM    664  N   TYR A  96      13.826  95.093  13.082  1.00 43.68           N
ATOM    665  CA  TYR A  96      12.887  96.239  13.176  1.00 45.04           C
ATOM    666  CB  TYR A  96      13.255  97.301  12.136  1.00 46.28           C
ATOM    667  CG  TYR A  96      14.665  97.758  12.382  1.00 47.26           C
ATOM    668  CD1 TYR A  96      14.938  98.679  13.382  1.00 48.35           C
ATOM    669  CE1 TYR A  96      16.239  99.031  13.699  1.00 49.89           C
ATOM    670  CZ  TYR A  96      17.290  98.428  13.029  1.00 49.32           C
ATOM    671  OH  TYR A  96      18.572  98.766  13.330  1.00 49.43           O
ATOM    672  CE2 TYR A  96      17.039  97.481  12.051  1.00 49.47           C
ATOM    673  CD2 TYR A  96      15.730  97.128  11.760  1.00 46.86           C
ATOM    674  C   TYR A  96      11.478  95.678  13.088  1.00 46.24           C
ATOM    675  O   TYR A  96      11.254  94.774  12.264  1.00 45.11           O
ATOM    676  N   VAL A  97      10.597  96.155  13.966  1.00 43.35           N
ATOM    677  CA  VAL A  97       9.186  95.693  14.038  1.00 43.28           C
ATOM    678  CB  VAL A  97       8.836  95.110  15.417  1.00 45.13           C
ATOM    679  CG1 VAL A  97       9.039  96.111  16.549  1.00 46.02           C
ATOM    680  CG2 VAL A  97       7.423  94.542  15.427  1.00 44.45           C
ATOM    681  C   VAL A  97       8.264  96.840  13.609  1.00 45.86           C
ATOM    682  O   VAL A  97       8.459  98.006  14.059  1.00 41.51           O
ATOM    683  N   GLN A  98       7.327  96.509  12.722  1.00 41.75           N
ATOM    684  CA  GLN A  98       6.263  97.411  12.227  1.00 44.17           C
ATOM    685  CB  GLN A  98       6.008  97.154  10.741  1.00 44.31           C
ATOM    686  CG  GLN A  98       7.028  97.837   9.839  1.00 42.43           C
ATOM    687  CD  GLN A  98       8.450  97.363  10.030  1.00 47.28           C
ATOM    688  OE1 GLN A  98       9.372  98.143  10.289  1.00 43.56           O
ATOM    689  NE2 GLN A  98       8.659  96.064   9.886  1.00 47.18           N
ATOM    690  C   GLN A  98       5.021  97.192  13.083  1.00 44.28           C
ATOM    691  O   GLN A  98       4.571  96.039  13.182  1.00 46.48           O
ATOM    692  N   ILE A  99       4.498  98.258  13.691  1.00 40.37           N
ATOM    693  CA  ILE A  99       3.311  98.202  14.590  1.00 43.45           C
ATOM    694  CB  ILE A  99       3.645  98.701  16.012  1.00 44.53           C
ATOM    695  CG1 ILE A  99       4.899  98.042  16.598  1.00 46.53           C
ATOM    696  CG2 ILE A  99       2.427  98.550  16.919  1.00 44.40           C
ATOM    697  CD1 ILE A  99       4.729  96.585  16.988  1.00 46.64           C
ATOM    698  C   ILE A  99       2.218  99.058  13.962  1.00 43.16           C
ATOM    699  O   ILE A  99       2.463 100.219  13.660  1.00 45.37           O
ATOM    700  N   PRO A 100       0.984  98.536  13.785  1.00 45.67           N
ATOM    701  CA  PRO A 100      -0.135  99.359  13.334  1.00 48.55           C
ATOM    702  CB  PRO A 100      -1.380  98.476  13.540  1.00 49.66           C
ATOM    703  CG  PRO A 100      -0.851  97.046  13.595  1.00 50.76           C
ATOM    704  CD  PRO A 100       0.598  97.139  14.030  1.00 49.22           C
ATOM    705  C   PRO A 100      -0.258 100.619  14.207  1.00 50.44           C
ATOM    706  O   PRO A 100      -0.211 100.489  15.412  1.00 44.38           O
ATOM    707  N   THR A 101      -0.451 101.784  13.590  1.00 47.57           N
ATOM    708  CA  THR A 101      -0.516 103.096  14.280  1.00 49.76           C
ATOM    709  CB  THR A 101      -0.795 104.219  13.280  1.00 51.50           C
ATOM    710  OG1 THR A 101       0.306 104.201  12.371  1.00 49.60           O
ATOM    711  CG2 THR A 101      -0.934 105.577  13.937  1.00 52.99           C
ATOM    712  C   THR A 101      -1.538 103.033  15.419  1.00 50.20           C
ATOM    713  O   THR A 101      -1.244 103.572  16.503  1.00 50.87           O
ATOM    714  N   THR A 102      -2.670 102.367  15.203  1.00 47.81           N
ATOM    715  CA  THR A 102      -3.763 102.244  16.201  1.00 53.48           C
ATOM    716  CB  THR A 102      -4.989 101.543  15.607  1.00 57.56           C
ATOM    717  OG1 THR A 102      -4.562 100.244  15.199  1.00 58.02           O
ATOM    718  CG2 THR A 102      -5.592 102.302  14.446  1.00 58.77           C
ATOM    719  C   THR A 102      -3.297 101.477  17.449  1.00 53.66           C
ATOM    720  O   THR A 102      -3.991 101.592  18.467  1.00 51.08           O
ATOM    721  N   CYS A 103      -2.195 100.717  17.381  1.00 49.22           N
ATOM    722  CA  CYS A 103      -1.653  99.924  18.520  1.00 49.38           C
ATOM    723  CB  CYS A 103      -1.604  98.450  18.144  1.00 49.21           C
ATOM    724  SG  CYS A 103      -3.241  97.745  17.792  1.00 53.90           S
ATOM    725  C   CYS A 103      -0.258 100.410  18.958  1.00 47.55           C
ATOM    726  O   CYS A 103       0.287  99.816  19.904  1.00 45.84           O
ATOM    727  N   ALA A 104       0.292 101.462  18.339  1.00 44.23           N
ATOM    728  CA  ALA A 104       1.698 101.899  18.532  1.00 46.72           C
ATOM    729  CB  ALA A 104       2.157 102.740  17.366  1.00 47.18           C
ATOM    730  C   ALA A 104       1.900 102.647  19.860  1.00 47.11           C
ATOM    731  O   ALA A 104       3.059 102.970  20.177  1.00 46.80           O
ATOM    732  N   ASN A 105       0.846 102.889  20.633  1.00 47.48           N
ATOM    733  CA  ASN A 105       0.973 103.359  22.039  1.00 51.42           C
ATOM    734  CB  ASN A 105      -0.354 103.886  22.577  1.00 52.29           C
ATOM    735  CG  ASN A 105      -1.405 102.803  22.640  1.00 55.16           C
ATOM    736  OD1 ASN A 105      -1.677 102.145  21.642  1.00 60.44           O
ATOM    737  ND2 ASN A 105      -1.983 102.588  23.809  1.00 63.41           N
ATOM    738  C   ASN A 105       1.484 102.215  22.939  1.00 50.47           C
ATOM    739  O   ASN A 105       1.874 102.505  24.080  1.00 46.08           O
ATOM    740  N   ASP A 106       1.454 100.954  22.480  1.00 47.45           N
ATOM    741  CA  ASP A 106       1.865  99.783  23.312  1.00 45.81           C
ATOM    742  CB  ASP A 106       0.660  99.232  24.081  1.00 42.23           C
ATOM    743  CG  ASP A 106       0.975  98.070  25.011  1.00 45.59           C
ATOM    744  OD1 ASP A 106       2.181  97.867  25.349  1.00 45.32           O
ATOM    745  OD2 ASP A 106       0.016  97.365  25.389  1.00 47.17           O
ATOM    746  C   ASP A 106       2.545  98.727  22.439  1.00 42.20           C
ATOM    747  O   ASP A 106       2.018  97.630  22.258  1.00 42.44           O
ATOM    748  N   PRO A 107       3.757  99.000  21.906  1.00 42.75           N
ATOM    749  CA  PRO A 107       4.446  98.030  21.056  1.00 42.11           C
ATOM    750  CB  PRO A 107       5.734  98.759  20.658  1.00 43.42           C
ATOM    751  CG  PRO A 107       5.425 100.226  20.874  1.00 43.78           C
ATOM    752  CD  PRO A 107       4.528 100.242  22.084  1.00 42.86           C
ATOM    753  C   PRO A 107       4.748  96.693  21.766  1.00 44.02           C
ATOM    754  O   PRO A 107       4.599  95.645  21.138  1.00 43.83           O
ATOM    755  N   VAL A 108       5.130  96.733  23.048  1.00 41.18           N
ATOM    756  CA  VAL A 108       5.461  95.510  23.847  1.00 41.56           C
ATOM    757  CB  VAL A 108       5.995  95.866  25.250  1.00 40.32           C
ATOM    758  CG1 VAL A 108       6.216  94.624  26.103  1.00 41.39           C
ATOM    759  CG2 VAL A 108       7.269  96.696  25.180  1.00 39.38           C
ATOM    760  C   VAL A 108       4.219  94.608  23.914  1.00 42.45           C
ATOM    761  O   VAL A 108       4.351  93.399  23.651  1.00 40.69           O
ATOM    762  N   GLY A 109       3.056  95.169  24.261  1.00 42.68           N
ATOM    763  CA  GLY A 109       1.777  94.433  24.335  1.00 45.74           C
ATOM    764  C   GLY A 109       1.372  93.888  22.974  1.00 44.61           C
ATOM    765  O   GLY A 109       0.871  92.740  22.893  1.00 45.45           O
ATOM    766  N   PHE A 110       1.602  94.665  21.921  1.00 44.32           N
ATOM    767  CA  PHE A 110       1.223  94.268  20.543  1.00 45.52           C
ATOM    768  CB  PHE A 110       1.423  95.398  19.541  1.00 43.32           C
ATOM    769  CG  PHE A 110       0.899  95.011  18.185  1.00 44.45           C
ATOM    770  CD1 PHE A 110      -0.442  95.188  17.876  1.00 45.51           C
ATOM    771  CE1 PHE A 110      -0.941  94.798  16.643  1.00 46.48           C
ATOM    772  CZ  PHE A 110      -0.107  94.222  15.714  1.00 44.63           C
ATOM    773  CD2 PHE A 110       1.724  94.402  17.255  1.00 44.92           C
ATOM    774  CE2 PHE A 110       1.224  94.023  16.016  1.00 46.32           C
ATOM    775  C   PHE A 110       2.007  93.026  20.103  1.00 44.65           C
ATOM    776  O   PHE A 110       1.375  92.076  19.637  1.00 44.79           O
ATOM    777  N   THR A 111       3.336  93.027  20.218  1.00 45.56           N
ATOM    778  CA  THR A 111       4.188  91.900  19.754  1.00 43.86           C
ATOM    779  CB  THR A 111       5.687  92.215  19.814  1.00 45.86           C
ATOM    780  OG1 THR A 111       6.065  92.453  21.173  1.00 45.50           O
ATOM    781  CG2 THR A 111       6.056  93.400  18.945  1.00 47.79           C
ATOM    782  C   THR A 111       3.861  90.666  20.590  1.00 47.77           C
ATOM    783  O   THR A 111       3.827  89.570  20.040  1.00 47.36           O
ATOM    784  N   LEU A 112       3.624  90.865  21.883  1.00 50.29           N
ATOM    785  CA  LEU A 112       3.280  89.785  22.835  1.00 49.56           C
ATOM    786  CB  LEU A 112       3.141  90.405  24.228  1.00 48.78           C
ATOM    787  CG  LEU A 112       3.182  89.448  25.409  1.00 50.48           C
ATOM    788  CD1 LEU A 112       4.500  88.689  25.450  1.00 51.85           C
ATOM    789  CD2 LEU A 112       2.967  90.214  26.700  1.00 51.90           C
ATOM    790  C   LEU A 112       1.983  89.103  22.381  1.00 51.01           C
ATOM    791  O   LEU A 112       1.943  87.866  22.398  1.00 50.31           O
ATOM    792  N   LYS A 113       0.972  89.871  21.970  1.00 49.30           N
ATOM    793  CA  LYS A 113      -0.399  89.341  21.733  1.00 50.46           C
ATOM    794  CB  LYS A 113      -1.460  90.414  21.988  1.00 50.86           C
ATOM    795  CG  LYS A 113      -1.593  90.841  23.436  1.00 49.16           C
ATOM    796  CD  LYS A 113      -2.399  92.094  23.592  1.00 51.01           C
ATOM    797  CE  LYS A 113      -2.629  92.438  25.042  1.00 52.35           C
ATOM    798  NZ  LYS A 113      -3.379  93.706  25.174  1.00 56.14           N
ATOM    799  C   LYS A 113      -0.566  88.814  20.306  1.00 49.29           C
ATOM    800  O   LYS A 113      -1.577  88.153  20.075  1.00 55.37           O
ATOM    801  N   ASN A 114       0.353  89.092  19.382  1.00 50.34           N
ATOM    802  CA  ASN A 114       0.078  88.875  17.937  1.00 53.55           C
ATOM    803  CB  ASN A 114      -0.005  90.213  17.200  1.00 49.51           C
ATOM    804  CG  ASN A 114      -1.280  90.937  17.556  1.00 51.80           C
ATOM    805  OD1 ASN A 114      -2.353  90.556  17.097  1.00 55.63           O
ATOM    806  ND2 ASN A 114      -1.194  91.946  18.411  1.00 52.45           N
ATOM    807  C   ASN A 114       1.061  87.875  17.320  1.00 49.59           C
ATOM    808  O   ASN A 114       2.079  87.549  17.958  1.00 52.48           O
ATOM    809  N   THR A 115       0.736  87.418  16.106  1.00 53.92           N
ATOM    810  CA  THR A 115       1.497  86.411  15.327  1.00 53.16           C
ATOM    811  CB  THR A 115       0.787  85.055  15.328  1.00 59.15           C
ATOM    812  OG1 THR A 115       0.527  84.757  16.697  1.00 60.15           O
ATOM    813  CG2 THR A 115       1.613  83.960  14.693  1.00 63.04           C
ATOM    814  C   THR A 115       1.678  86.879  13.885  1.00 51.09           C
ATOM    815  O   THR A 115       0.722  87.423  13.304  1.00 51.49           O
ATOM    816  N   VAL A 116       2.862  86.627  13.332  1.00 52.89           N
ATOM    817  CA  VAL A 116       3.211  86.943  11.920  1.00 57.69           C
ATOM    818  CB  VAL A 116       4.731  87.117  11.748  1.00 57.34           C
ATOM    819  CG1 VAL A 116       5.086  87.541  10.329  1.00 56.75           C
ATOM    820  CG2 VAL A 116       5.309  88.090  12.770  1.00 59.29           C
ATOM    821  C   VAL A 116       2.688  85.797  11.048  1.00 61.11           C
ATOM    822  O   VAL A 116       3.022  84.644  11.355  1.00 65.59           O
ATOM    823  N   CYS A 117       1.911  86.110  10.007  1.00 67.38           N
ATOM    824  CA  CYS A 117       1.485  85.163   8.938  1.00 68.21           C
ATOM    825  CB  CYS A 117       0.513  85.834   7.976  1.00 71.48           C
ATOM    826  SG  CYS A 117       0.254  84.951   6.411  1.00 74.28           S
ATOM    827  C   CYS A 117       2.724  84.633   8.201  1.00 74.33           C
ATOM    828  O   CYS A 117       3.554  85.454   7.752  1.00 67.40           O
ATOM    829  N   THR A 118       2.844  83.305   8.089  1.00 80.31           N
ATOM    830  CA  THR A 118       4.007  82.593   7.485  1.00 78.37           C
ATOM    831  CB  THR A 118       3.985  81.107   7.859  1.00 81.98           C
ATOM    832  OG1 THR A 118       2.659  80.635   7.627  1.00 85.03           O
ATOM    833  CG2 THR A 118       4.355  80.841   9.302  1.00 80.16           C
ATOM    834  C   THR A 118       4.024  82.790   5.962  1.00 79.22           C
ATOM    835  O   THR A 118       5.093  82.553   5.366  1.00 78.99           O
ATOM    836  N   VAL A 119       2.907  83.227   5.363  1.00 78.77           N
ATOM    837  CA  VAL A 119       2.776  83.476   3.894  1.00 84.19           C
ATOM    838  CB  VAL A 119       1.330  83.258   3.397  1.00 88.22           C
ATOM    839  CG1 VAL A 119       1.244  83.344   1.881  1.00 88.85           C
ATOM    840  CG2 VAL A 119       0.753  81.937   3.883  1.00 89.80           C
ATOM    841  C   VAL A 119       3.278  84.893   3.571  1.00 82.74           C
ATOM    842  O   VAL A 119       4.403  85.007   3.040  1.00 80.00           O
ATOM    843  N   CYS A 120       2.478  85.927   3.866  1.00 79.28           N
ATOM    844  CA  CYS A 120       2.734  87.335   3.456  1.00 71.50           C
ATOM    845  CB  CYS A 120       1.454  88.161   3.439  1.00 70.53           C
ATOM    846  SG  CYS A 120       0.562  88.176   5.012  1.00 72.62           S
ATOM    847  C   CYS A 120       3.776  87.987   4.377  1.00 66.77           C
ATOM    848  O   CYS A 120       4.386  88.973   3.938  1.00 60.66           O
ATOM    849  N   GLY A 121       3.964  87.468   5.596  1.00 63.44           N
ATOM    850  CA  GLY A 121       4.952  87.980   6.569  1.00 61.77           C
ATOM    851  C   GLY A 121       4.453  89.228   7.284  1.00 57.69           C
ATOM    852  O   GLY A 121       5.289  89.974   7.817  1.00 56.85           O
ATOM    853  N   MET A 122       3.136  89.434   7.304  1.00 54.83           N
ATOM    854  CA  MET A 122       2.457  90.554   8.001  1.00 59.40           C
ATOM    855  CB  MET A 122       1.515  91.280   7.037  1.00 63.78           C
ATOM    856  CG  MET A 122       2.270  91.904   5.879  1.00 66.36           C
ATOM    857  SD  MET A 122       1.228  92.854   4.764  1.00 72.20           S
ATOM    858  CE  MET A 122       2.416  93.149   3.453  1.00 75.69           C
ATOM    859  C   MET A 122       1.684  90.017   9.210  1.00 57.90           C
ATOM    860  O   MET A 122       1.438  88.791   9.273  1.00 57.01           O
ATOM    861  N   TRP A 123       1.334  90.905  10.143  1.00 53.91           N
ATOM    862  CA  TRP A 123       0.621  90.561  11.399  1.00 52.86           C
ATOM    863  CB  TRP A 123       0.530  91.772  12.339  1.00 51.78           C
ATOM    864  CG  TRP A 123       1.847  92.200  12.914  1.00 48.29           C
ATOM    865  CD1 TRP A 123       2.536  93.342  12.622  1.00 47.70           C
ATOM    866  NE1 TRP A 123       3.691  93.397  13.353  1.00 44.21           N
ATOM    867  CE2 TRP A 123       3.783  92.282  14.139  1.00 47.59           C
ATOM    868  CD2 TRP A 123       2.642  91.490  13.881  1.00 48.36           C
ATOM    869  CE3 TRP A 123       2.488  90.290  14.582  1.00 49.07           C
ATOM    870  CZ3 TRP A 123       3.463  89.913  15.477  1.00 50.60           C
ATOM    871  CH2 TRP A 123       4.595  90.701  15.696  1.00 50.27           C
ATOM    872  CZ2 TRP A 123       4.774  91.895  15.038  1.00 46.85           C
ATOM    873  C   TRP A 123      -0.772  90.005  11.076  1.00 58.74           C
ATOM    874  O   TRP A 123      -1.583  90.725  10.440  1.00 58.49           O
ATOM    875  N   LYS A 124      -1.046  88.787  11.544  1.00 61.61           N
ATOM    876  CA  LYS A 124      -2.382  88.146  11.444  1.00 64.40           C
ATOM    877  CB  LYS A 124      -2.348  86.756  12.083  1.00 69.21           C
ATOM    878  CG  LYS A 124      -1.559  85.722  11.295  1.00 76.76           C
ATOM    879  CD  LYS A 124      -1.511  84.361  11.961  1.00 89.39           C
ATOM    880  CE  LYS A 124      -1.549  83.213  10.972  1.00 95.57           C
ATOM    881  NZ  LYS A 124      -1.648  81.904  11.659  1.00100.29           N
ATOM    882  C   LYS A 124      -3.415  89.056  12.111  1.00 58.59           C
ATOM    883  O   LYS A 124      -3.206  89.425  13.275  1.00 59.58           O
ATOM    884  N   GLY A 125      -4.458  89.440  11.372  1.00 57.89           N
ATOM    885  CA  GLY A 125      -5.612  90.202  11.890  1.00 57.16           C
ATOM    886  C   GLY A 125      -5.447  91.698  11.703  1.00 58.09           C
ATOM    887  O   GLY A 125      -6.373  92.443  12.083  1.00 62.85           O
ATOM    888  N   TYR A 126      -4.313  92.130  11.145  1.00 58.96           N
ATOM    889  CA  TYR A 126      -3.996  93.559  10.882  1.00 58.96           C
ATOM    890  CB  TYR A 126      -2.955  94.058  11.890  1.00 54.93           C
ATOM    891  CG  TYR A 126      -3.482  94.108  13.295  1.00 51.24           C
ATOM    892  CD1 TYR A 126      -4.141  95.228  13.768  1.00 52.04           C
ATOM    893  CE1 TYR A 126      -4.661  95.271  15.051  1.00 52.57           C
ATOM    894  CZ  TYR A 126      -4.516  94.180  15.888  1.00 51.39           C
ATOM    895  OH  TYR A 126      -5.014  94.220  17.157  1.00 53.39           O
ATOM    896  CE2 TYR A 126      -3.863  93.051  15.432  1.00 53.38           C
ATOM    897  CD2 TYR A 126      -3.362  93.018  14.140  1.00 54.45           C
ATOM    898  C   TYR A 126      -3.576  93.697   9.417  1.00 63.73           C
ATOM    899  O   TYR A 126      -4.473  93.802   8.557  1.00 71.15           O
ATOM    900  N   GLY A 127      -2.270  93.645   9.145  1.00 61.30           N
ATOM    901  CA  GLY A 127      -1.707  93.787   7.794  1.00 65.12           C
ATOM    902  C   GLY A 127      -2.110  92.650   6.871  1.00 67.57           C
ATOM    903  O   GLY A 127      -2.380  92.942   5.698  1.00 72.12           O
ATOM    904  N   CYS A 128      -2.128  91.404   7.359  1.00 71.97           N
ATOM    905  CA  CYS A 128      -2.370  90.179   6.542  1.00 75.05           C
ATOM    906  CB  CYS A 128      -2.393  88.916   7.395  1.00 77.54           C
ATOM    907  SG  CYS A 128      -2.621  87.401   6.423  1.00 74.03           S
ATOM    908  C   CYS A 128      -3.700  90.305   5.789  1.00 82.28           C
ATOM    909  O   CYS A 128      -4.688  90.739   6.418  1.00 79.16           O
ATOM    910  N   SER A 129      -3.702  89.961   4.492  1.00 91.59           N
ATOM    911  CA  SER A 129      -4.877  89.992   3.574  1.00 92.42           C
ATOM    912  CB  SER A 129      -4.733  91.070   2.518  1.00 92.93           C
ATOM    913  OG  SER A 129      -4.864  92.368   3.079  1.00 97.12           O
ATOM    914  C   SER A 129      -5.070  88.621   2.910  1.00 93.93           C
ATOM    915  O   SER A 129      -5.656  88.580   1.813  1.00103.10           O
ATOM    916  N   CYS A 130      -4.609  87.542   3.551  1.00 89.28           N
ATOM    917  CA  CYS A 130      -4.620  86.160   2.996  1.00 89.97           C
ATOM    918  CB  CYS A 130      -3.607  85.270   3.710  1.00 90.44           C
ATOM    919  SG  CYS A 130      -1.888  85.594   3.231  1.00 94.30           S
ATOM    920  C   CYS A 130      -6.028  85.556   3.094  1.00 88.01           C
ATOM    921  O   CYS A 130      -6.831  85.920   3.951  1.00 91.55           O
TER     922      CYS A 130
HETATM  923 ZN   ZN  A 201      13.423  89.360  22.948  1.00 45.52          ZN
HETATM  924 ZN   ZN  A 202      -0.949  86.445   5.515  1.00 81.06          ZN
HETATM  925  S   DMS A 203       4.174 103.853  32.509  1.00 72.14           S
HETATM  926  O   DMS A 203       4.369 104.354  33.913  1.00 65.00           O
HETATM  927  C1  DMS A 203       5.471 104.600  31.530  1.00 64.97           C
HETATM  928  C2  DMS A 203       4.792 102.187  32.484  1.00 64.32           C
HETATM  929  S   DMS A 204      17.619  89.700  36.020  0.33 71.62           S
HETATM  930  O   DMS A 204      17.955  91.174  36.020  0.33 63.17           O
HETATM  931  C1  DMS A 204      17.546  89.224  37.732  0.33 65.43           C
HETATM  932  C2  DMS A 204      15.877  89.605  35.677  0.33 65.58           C
HETATM  933  C1  DRG A 205       4.212 111.457   8.577  1.00 56.38           C
HETATM  934  N1  DRG A 205       3.441 110.270   8.255  1.00 55.03           N
HETATM  935  C2  DRG A 205       3.028 110.124   6.870  1.00 56.03           C
HETATM  936  C3  DRG A 205       3.135 109.321   9.207  1.00 54.64           C
HETATM  937  C4  DRG A 205       2.451 108.130   8.881  1.00 52.89           C
HETATM  938  C5  DRG A 205       2.187 107.212   9.864  1.00 55.78           C
HETATM  939  N2  DRG A 205       2.543 107.389  11.149  1.00 55.03           N
HETATM  940  C6  DRG A 205       3.217 108.532  11.481  1.00 55.85           C
HETATM  941  N3  DRG A 205       3.583 108.687  12.765  1.00 53.72           N
HETATM  942  C7  DRG A 205       3.523 109.509  10.546  1.00 51.21           C
HETATM  943  C1  GOL A 206      -0.483  87.029  39.429  1.00 73.85           C
HETATM  944  O1  GOL A 206      -0.445  86.849  40.848  1.00 64.81           O
HETATM  945  C2  GOL A 206       0.121  88.357  38.997  1.00 73.58           C
HETATM  946  O2  GOL A 206       1.492  88.180  38.620  1.00 67.21           O
HETATM  947  C3  GOL A 206      -0.646  89.070  37.887  1.00 69.33           C
HETATM  948  O3  GOL A 206      -1.006  88.222  36.787  1.00 67.46           O
HETATM  949 CL   CL  B   1       3.804  84.899  40.313  1.00 47.96          CL
HETATM  950 CL   CL  B   2       0.213  95.334  10.327  1.00 63.85          CL
HETATM  951 CL   CL  B   3       9.647 102.884  37.998  1.00 55.58          CL
HETATM  952  O   HOH S   2      12.476 100.497  30.951  1.00 38.18           O
HETATM  953  O   HOH S   3       9.272 105.241  33.574  1.00 40.69           O
HETATM  954  O   HOH S   4       8.825  93.540  41.444  1.00 44.13           O
HETATM  955  O   HOH S   5       2.282  97.234   2.894  1.00 55.50           O
HETATM  956  O   HOH S   6       4.664  98.947  25.035  1.00 40.36           O
HETATM  957  O   HOH S   7      14.029  97.356  30.081  1.00 38.93           O
HETATM  958  O   HOH S   8      13.475  92.219   5.705  1.00 50.28           O
HETATM  959  O   HOH S   9       6.719  91.177  23.626  1.00 43.34           O
HETATM  960  O   HOH S  11      -4.373  96.276  25.586  1.00 57.62           O
HETATM  961  O   HOH S  12       4.781  85.451  15.107  1.00 50.34           O
HETATM  962  O   HOH S  13      16.004 105.990  13.224  1.00 53.34           O
HETATM  963  O   HOH S  14       7.609  96.030  40.771  1.00 42.48           O
HETATM  964  O   HOH S  15      -4.287  92.926  28.106  1.00 47.04           O
HETATM  965  O   HOH S  16      15.110  83.915  32.940  1.00 59.16           O
HETATM  966  O   HOH S  17      16.177  83.381  25.876  1.00 51.48           O
HETATM  967  O   HOH S  18      16.936  95.114  18.419  1.00 43.86           O
HETATM  968  O   HOH S  19       7.122  89.317  22.022  1.00 60.24           O
HETATM  969  O   HOH S  20       8.947  99.885  42.268  1.00 52.72           O
HETATM  970  O   HOH S  21      -1.961  88.637  15.186  1.00 51.03           O
HETATM  971  O   HOH S  22      -6.539  92.245  34.546  1.00 48.47           O
HETATM  972  O   HOH S  23       7.754  89.666   8.873  1.00 50.44           O
HETATM  973  O   HOH S  24       8.063 110.170   8.382  1.00 51.81           O
HETATM  974  O   HOH S  25       2.626  93.503   9.237  1.00 51.63           O
HETATM  975  O   HOH S  26      -4.090  99.616  29.711  1.00 47.63           O
HETATM  976  O   HOH S  27      10.053  93.560   3.704  1.00 52.46           O
HETATM  977  O   HOH S  28      17.152  96.324  16.117  1.00 53.65           O
HETATM  978  O   HOH S  29       6.706 100.648  43.649  1.00 52.57           O
HETATM  979  O   HOH S  30       2.226 104.463  28.689  1.00 50.03           O
HETATM  980  O   HOH S  31       5.672  84.455  29.625  1.00 49.65           O
HETATM  981  O   HOH S  32      -3.044 101.684  12.064  1.00 62.08           O
HETATM  982  O   HOH S  33       7.383 103.375  23.609  1.00 52.61           O
HETATM  983  O   HOH S  34       4.988  85.017  25.007  1.00 58.21           O
HETATM  984  O   HOH S  35       8.451 104.984  13.122  1.00 48.67           O
HETATM  985  O   HOH S  36       7.205 107.880  11.951  1.00 56.35           O
HETATM  986  O   HOH S  37      17.669  91.461  27.853  1.00 62.28           O
HETATM  987  O   HOH S  38      15.174  95.513  25.274  1.00 47.38           O
HETATM  988  O   HOH S  39       2.588  84.451  37.371  1.00 51.56           O
HETATM  989  O   HOH S  40      -3.501 100.090  27.230  1.00 56.88           O
HETATM  990  O   HOH S  41       9.408  88.200  21.599  1.00 56.18           O
HETATM  991  O   HOH S  42      -2.443  98.421  25.447  1.00 52.78           O
HETATM  992  O   HOH S  43       8.435 106.597  25.053  1.00 58.16           O
HETATM  993  O   HOH S  44       7.404  83.739  31.880  1.00 62.73           O
HETATM  994  O   HOH S  46       9.920  97.410  41.375  1.00 44.89           O
HETATM  995  O   HOH S  47      10.356 111.729   8.070  1.00 51.85           O
HETATM  996  O   HOH S  48      10.845 112.832  10.484  1.00 45.86           O
HETATM  997  O   HOH S  49       9.832 110.991  12.376  1.00 45.49           O
HETATM  998  O   HOH S  50       9.373  85.457  34.523  1.00 46.68           O
HETATM  999  O   HOH S  51      -1.370 104.608  26.020  1.00 55.27           O
HETATM 1000  O   HOH S  53      -5.872  95.145  27.789  1.00 59.27           O
HETATM 1001  O   HOH S  54      15.566  98.359  25.111  1.00 49.14           O
HETATM 1002  O   HOH S  55      18.659  93.957  11.181  1.00 58.09           O
HETATM 1003  O   HOH S  56       0.683 102.305   2.974  1.00 58.94           O
HETATM 1004  O   HOH S  57      16.666  88.448  27.559  1.00 54.67           O
HETATM 1005  O   HOH S  58       3.052 103.366   2.128  1.00 54.58           O
HETATM 1006  O   HOH S  59       4.301 101.232   1.355  1.00 56.85           O
HETATM 1007  O   HOH S  60      15.800  97.955  20.108  1.00 44.24           O
HETATM 1008  O   HOH S  61      -2.396  95.570  21.134  1.00 46.74           O
HETATM 1009  O   HOH S  62      17.323 106.275  15.642  1.00 53.92           O
HETATM 1010  O   HOH S  63      12.223 104.409   5.716  1.00 53.21           O
HETATM 1011  O   HOH S  64       4.983 102.772  24.509  1.00 50.20           O
HETATM 1012  O   HOH S  65      12.983 103.262  34.558  1.00 55.10           O
HETATM 1013  O   HOH S  66       9.677 108.487  11.303  1.00 58.62           O
HETATM 1014  O   HOH S  67      16.094  87.793  16.064  1.00 52.52           O
HETATM 1015  O   HOH S  68      -1.412  95.398  23.988  1.00 57.76           O
HETATM 1016  O   HOH S  69       5.225 103.090  40.896  1.00 54.14           O
HETATM 1017  O   HOH S  70      -3.494  93.412  19.374  1.00 60.48           O
HETATM 1018  O   HOH S  71      16.936  98.371  22.514  1.00 58.72           O
HETATM 1019  O   HOH S  72       8.530  87.554  10.119  1.00 62.10           O
HETATM 1020  O   HOH S  73       7.042 102.951  42.443  1.00 57.83           O
HETATM 1021  O   HOH S  74      -3.130  85.473  29.498  1.00 64.48           O
HETATM 1022  O   HOH S  75      12.657  87.287  13.293  1.00 58.37           O
HETATM 1023  O   HOH S  76       1.910  85.814  24.925  1.00 67.75           O
HETATM 1024  O   HOH S  77      -0.932  84.993  28.418  1.00 67.08           O
HETATM 1025  O   HOH S  78       2.626  99.182   1.014  1.00 74.11           O
HETATM 1026  O   HOH S  79       4.987 105.632  24.053  1.00 60.19           O
HETATM 1027  O   HOH S  80      -5.263  91.823  20.908  1.00 71.83           O
HETATM 1028  O   HOH S  81      -4.550  89.898  18.366  1.00 69.45           O
HETATM 1029  O   HOH S  82      -7.061  90.219  32.615  1.00 71.38           O
HETATM 1030  O   HOH S  83      10.833  83.171  30.302  1.00 63.62           O
HETATM 1031  O   HOH S  84      17.355  89.532  24.963  1.00 65.90           O
HETATM 1032  O   HOH S  85      18.124  85.133  30.212  1.00 72.74           O
HETATM 1033  O   HOH S  86      -5.010  90.310  26.420  1.00 64.21           O
HETATM 1034  O   HOH S  89      11.669  95.567  41.949  0.33 43.51           O
HETATM 1035  O   HOH S  90       5.263 112.499   5.263  0.33 40.02           O
HETATM 1036  O   HOH S  91      -0.602 103.191  35.203  1.00 50.71           O
HETATM 1037  O   HOH S  92       8.967 103.161   6.289  1.00 52.31           O
HETATM 1038  O   HOH S  95      10.988 103.661  35.634  1.00 61.05           O
HETATM 1039  O   HOH S  97      -9.719  99.728  32.634  1.00 70.31           O
HETATM 1040  O   HOH S  98      10.986 101.964   5.035  1.00 54.08           O
HETATM 1041  O   HOH S  99      -1.039  97.781   6.891  1.00 59.01           O
HETATM 1042  O   HOH S 100      -1.216  97.610   9.384  1.00 57.09           O
HETATM 1043  O   HOH S 103      14.223  95.510   5.198  1.00 65.18           O
HETATM 1044  O   HOH S 104       4.265  87.726  18.897  1.00 54.98           O
HETATM 1045  O   HOH S 105       6.570  88.495  18.590  1.00 65.11           O
END
