# Supplementary material for: Identification of fragments binding to SARS-CoV-2 nsp10 reveals ligand-binding sites in conserved interfaces between nsp10 and nsp14/nsp16
Source: RSC Chem Biol. 2021 Oct 6;3(1):44–55. doi: 10.1039/d1cb00135c (PMC8729259; doi:10.1039/d1cb00135c)
Supplement: CB-003-D1CB00135C-s007 [file CB-003-D1CB00135C-s007.cif]

#
data_comp_list
loop_
_chem_comp.id
_chem_comp.three_letter_code
_chem_comp.name
_chem_comp.group
_chem_comp.number_atoms_all
_chem_comp.number_atoms_nh
_chem_comp.desc_level
DRG     DRG      .              non-polymer     21     10     .     
#
data_comp_DRG
#
loop_
_chem_comp_atom.comp_id
_chem_comp_atom.atom_id
_chem_comp_atom.type_symbol
_chem_comp_atom.type_energy
_chem_comp_atom.charge
_chem_comp_atom.x
_chem_comp_atom.y
_chem_comp_atom.z
DRG     C1      C       CH3     0       -1.994      -1.321      0.404       
DRG     N1      N       N       0       -1.447      -0.022      0.065       
DRG     C2      C       CH3     0       -2.364      0.990       -0.423      
DRG     C3      C       CR6     0       -0.108      0.243       0.205       
DRG     C4      C       CR16    0       0.340       1.398       0.878       
DRG     C5      C       CR16    0       1.689       1.626       0.996       
DRG     N2      N       NRD6    0       2.625       0.792       0.497       
DRG     C6      C       CR6     0       2.215       -0.336      -0.160      
DRG     N3      N       NH2     0       3.181       -1.153      -0.649      
DRG     C7      C       CR16    0       0.855       -0.640      -0.324      
DRG     H1      H       H       0       -1.464      -1.729      1.108       
DRG     H2      H       H       0       -1.980      -1.894      -0.380      
DRG     H3      H       H       0       -2.910      -1.222      0.711       
DRG     H4      H       H       0       -1.898      1.596       -1.023      
DRG     H5      H       H       0       -2.722      1.493       0.326       
DRG     H6      H       H       0       -3.095      0.566       -0.903      
DRG     H7      H       H       0       -0.278      2.006       1.242       
DRG     H8      H       H       0       1.977       2.402       1.449       
DRG     H9      H       H       0       3.920       -0.810      -0.976      
DRG     H10     H       H       0       3.064       -2.022      -0.636      
DRG     H11     H       H       0       0.585       -1.421      -0.779      
loop_
_chem_comp_bond.comp_id
_chem_comp_bond.atom_id_1
_chem_comp_bond.atom_id_2
_chem_comp_bond.type
_chem_comp_bond.aromatic
_chem_comp_bond.value_dist
_chem_comp_bond.value_dist_esd
DRG          C1          N1      SINGLE       n     1.447  0.0119
DRG          N1          C2      SINGLE       n     1.447  0.0119
DRG          N1          C3      SINGLE       n     1.367  0.0113
DRG          C3          C4      DOUBLE       y     1.407  0.0100
DRG          C4          C5      SINGLE       y     1.369  0.0100
DRG          C5          N2      DOUBLE       y     1.343  0.0100
DRG          N2          C6      SINGLE       y     1.350  0.0190
DRG          C6          N3      SINGLE       n     1.356  0.0167
DRG          C6          C7      DOUBLE       y     1.397  0.0170
DRG          C3          C7      SINGLE       y     1.408  0.0109
DRG          C1          H1      SINGLE       n     0.971  0.0181
DRG          C1          H2      SINGLE       n     0.971  0.0181
DRG          C1          H3      SINGLE       n     0.971  0.0181
DRG          C2          H4      SINGLE       n     0.971  0.0181
DRG          C2          H5      SINGLE       n     0.971  0.0181
DRG          C2          H6      SINGLE       n     0.971  0.0181
DRG          C4          H7      SINGLE       n     0.940  0.0166
DRG          C5          H8      SINGLE       n     0.944  0.0200
DRG          N3          H9      SINGLE       n     0.877  0.0200
DRG          N3         H10      SINGLE       n     0.877  0.0200
DRG          C7         H11      SINGLE       n     0.943  0.0168
loop_
_chem_comp_angle.comp_id
_chem_comp_angle.atom_id_1
_chem_comp_angle.atom_id_2
_chem_comp_angle.atom_id_3
_chem_comp_angle.value_angle
_chem_comp_angle.value_angle_esd
DRG          N1          C1          H1     109.662    1.50
DRG          N1          C1          H2     109.662    1.50
DRG          N1          C1          H3     109.662    1.50
DRG          H1          C1          H2     109.352    1.56
DRG          H1          C1          H3     109.352    1.56
DRG          H2          C1          H3     109.352    1.56
DRG          C1          N1          C2     117.963    1.50
DRG          C1          N1          C3     121.018    1.50
DRG          C2          N1          C3     121.018    1.50
DRG          N1          C2          H4     109.662    1.50
DRG          N1          C2          H5     109.662    1.50
DRG          N1          C2          H6     109.662    1.50
DRG          H4          C2          H5     109.352    1.56
DRG          H4          C2          H6     109.352    1.56
DRG          H5          C2          H6     109.352    1.56
DRG          N1          C3          C4     120.428    1.50
DRG          N1          C3          C7     119.711    1.50
DRG          C4          C3          C7     119.861    2.01
DRG          C3          C4          C5     119.328    1.50
DRG          C3          C4          H7     120.267    1.50
DRG          C5          C4          H7     120.406    1.50
DRG          C4          C5          N2     122.428    1.50
DRG          C4          C5          H8     118.884    1.50
DRG          N2          C5          H8     118.687    1.50
DRG          C5          N2          C6     117.195    1.50
DRG          N2          C6          N3     117.132    1.95
DRG          N2          C6          C7     121.639    1.50
DRG          N3          C6          C7     121.228    1.50
DRG          C6          N3          H9     119.818    1.59
DRG          C6          N3         H10     119.818    1.59
DRG          H9          N3         H10     120.363    1.85
DRG          C6          C7          C3     119.549    1.50
DRG          C6          C7         H11     120.656    1.50
DRG          C3          C7         H11     119.795    1.50
loop_
_chem_comp_tor.comp_id
_chem_comp_tor.id
_chem_comp_tor.atom_id_1
_chem_comp_tor.atom_id_2
_chem_comp_tor.atom_id_3
_chem_comp_tor.atom_id_4
_chem_comp_tor.value_angle
_chem_comp_tor.value_angle_esd
_chem_comp_tor.period
DRG             sp2_sp3_1          C2          N1          C1          H1       0.000   10.00     6
DRG             sp2_sp3_7          C1          N1          C2          H4       0.000   10.00     6
DRG             sp2_sp2_1          C4          C3          N1          C1     180.000   10.00     2
DRG       const_sp2_sp2_3          N1          C3          C4          C5     180.000   10.00     2
DRG              const_19          N1          C3          C7          C6     180.000   10.00     2
DRG       const_sp2_sp2_5          C3          C4          C5          N2       0.000   10.00     2
DRG       const_sp2_sp2_9          C4          C5          N2          C6       0.000   10.00     2
DRG              const_12          N3          C6          N2          C5     180.000   10.00     2
DRG             sp2_sp2_7          N2          C6          N3          H9       0.000   10.00     2
DRG              const_15          N3          C6          C7          C3     180.000   10.00     2
loop_
_chem_comp_plane_atom.comp_id
_chem_comp_plane_atom.plane_id
_chem_comp_plane_atom.atom_id
_chem_comp_plane_atom.dist_esd
DRG    plan-1          C3   0.020
DRG    plan-1          C4   0.020
DRG    plan-1          C5   0.020
DRG    plan-1          C6   0.020
DRG    plan-1          C7   0.020
DRG    plan-1         H11   0.020
DRG    plan-1          H7   0.020
DRG    plan-1          H8   0.020
DRG    plan-1          N1   0.020
DRG    plan-1          N2   0.020
DRG    plan-1          N3   0.020
DRG    plan-2          C1   0.020
DRG    plan-2          C2   0.020
DRG    plan-2          C3   0.020
DRG    plan-2          N1   0.020
DRG    plan-3          C6   0.020
DRG    plan-3         H10   0.020
DRG    plan-3          H9   0.020
DRG    plan-3          N3   0.020
loop_
_pdbx_chem_comp_descriptor.comp_id
_pdbx_chem_comp_descriptor.type
_pdbx_chem_comp_descriptor.program
_pdbx_chem_comp_descriptor.program_version
_pdbx_chem_comp_descriptor.descriptor
DRG ?                acedrg               217         "dictionary generator"                  
DRG ?                acedrg_database      11          "data source"                           
DRG ?                rdkit                2017.03.2   "Chemoinformatics tool"
DRG ?                refmac5              5.8.0267    "optimization tool"                     
