# Supplementary material for: Identification of fragments binding to SARS-CoV-2 nsp10 reveals ligand-binding sites in conserved interfaces between nsp10 and nsp14/nsp16
Source: RSC Chem Biol. 2021 Oct 6;3(1):44–55. doi: 10.1039/d1cb00135c (PMC8729259; doi:10.1039/d1cb00135c)
Supplement: CB-003-D1CB00135C-s009 [file CB-003-D1CB00135C-s009.cif]

#
data_comp_list
loop_
_chem_comp.id
_chem_comp.three_letter_code
_chem_comp.name
_chem_comp.group
_chem_comp.number_atoms_all
_chem_comp.number_atoms_nh
_chem_comp.desc_level
7WA     7WA      .              non-polymer     17     10     .     
#
data_comp_7WA
#
loop_
_chem_comp_atom.comp_id
_chem_comp_atom.atom_id
_chem_comp_atom.type_symbol
_chem_comp_atom.type_energy
_chem_comp_atom.charge
_chem_comp_atom.x
_chem_comp_atom.y
_chem_comp_atom.z
7WA     N1      N       NH2     0       -1.648      -1.996      -0.314      
7WA     C1      C       CR6     0       -1.064      -0.769      -0.122      
7WA     C2      C       CR16    0       -1.862      0.363       0.048       
7WA     C3      C       CR16    0       -1.281      1.632       0.246       
7WA     C4      C       CR16    0       0.088       1.816       0.280       
7WA     C5      C       CR56    0       0.890       0.694       0.112       
7WA     N2      N       NR5     0       2.256       0.536       0.094       
7WA     C6      C       CR15    0       2.490       -0.771      -0.106      
7WA     N3      N       NRD5    0       1.401       -1.495      -0.222      
7WA     C7      C       CR56    0       0.358       -0.587      -0.088      
7WA     H1      H       H       0       -2.507      -2.109      -0.135      
7WA     H2      H       H       0       -1.163      -2.671      -0.615      
7WA     H3      H       H       0       -2.804      0.277       0.030       
7WA     H4      H       H       0       -1.848      2.381       0.358       
7WA     H5      H       H       0       0.460       2.665       0.413       
7WA     H6      H       H       0       2.847       1.153       0.192       
7WA     H7      H       H       0       3.352       -1.132      -0.157      
loop_
_chem_comp_bond.comp_id
_chem_comp_bond.atom_id_1
_chem_comp_bond.atom_id_2
_chem_comp_bond.type
_chem_comp_bond.aromatic
_chem_comp_bond.value_dist
_chem_comp_bond.value_dist_esd
7WA          N1          C1      SINGLE       n     1.370  0.0200
7WA          C1          C2      DOUBLE       y     1.391  0.0150
7WA          C2          C3      SINGLE       y     1.408  0.0100
7WA          C3          C4      DOUBLE       y     1.378  0.0100
7WA          C4          C5      SINGLE       y     1.384  0.0100
7WA          C5          N2      SINGLE       y     1.375  0.0112
7WA          N2          C6      SINGLE       y     1.342  0.0108
7WA          C6          N3      DOUBLE       y     1.313  0.0100
7WA          N3          C7      SINGLE       y     1.390  0.0100
7WA          C1          C7      SINGLE       y     1.422  0.0200
7WA          C5          C7      DOUBLE       y     1.397  0.0100
7WA          N1          H1      SINGLE       n     0.884  0.0200
7WA          N1          H2      SINGLE       n     0.884  0.0200
7WA          C2          H3      SINGLE       n     0.946  0.0197
7WA          C3          H4      SINGLE       n     0.946  0.0200
7WA          C4          H5      SINGLE       n     0.936  0.0156
7WA          N2          H6      SINGLE       n     0.860  0.0100
7WA          C6          H7      SINGLE       n     0.936  0.0200
loop_
_chem_comp_angle.comp_id
_chem_comp_angle.atom_id_1
_chem_comp_angle.atom_id_2
_chem_comp_angle.atom_id_3
_chem_comp_angle.value_angle
_chem_comp_angle.value_angle_esd
7WA          C1          N1          H1     119.816    2.26
7WA          C1          N1          H2     119.816    2.26
7WA          H1          N1          H2     120.368    2.83
7WA          N1          C1          C2     119.521    1.50
7WA          N1          C1          C7     122.418    1.50
7WA          C2          C1          C7     118.061    2.21
7WA          C1          C2          C3     121.382    1.50
7WA          C1          C2          H3     119.283    1.50
7WA          C3          C2          H3     119.336    1.50
7WA          C2          C3          C4     122.233    1.50
7WA          C2          C3          H4     118.807    1.50
7WA          C4          C3          H4     118.960    1.50
7WA          C3          C4          C5     116.857    1.50
7WA          C3          C4          H5     121.502    1.50
7WA          C5          C4          H5     121.642    1.50
7WA          C4          C5          N2     132.197    1.50
7WA          C4          C5          C7     121.968    1.50
7WA          N2          C5          C7     105.836    1.50
7WA          C5          N2          C6     106.480    1.50
7WA          C5          N2          H6     126.804    1.50
7WA          C6          N2          H6     126.717    2.71
7WA          N2          C6          N3     113.767    1.50
7WA          N2          C6          H7     123.101    1.50
7WA          N3          C6          H7     123.133    1.50
7WA          C6          N3          C7     104.713    1.50
7WA          N3          C7          C1     131.296    1.87
7WA          N3          C7          C5     109.204    1.50
7WA          C1          C7          C5     119.500    2.25
loop_
_chem_comp_tor.comp_id
_chem_comp_tor.id
_chem_comp_tor.atom_id_1
_chem_comp_tor.atom_id_2
_chem_comp_tor.atom_id_3
_chem_comp_tor.atom_id_4
_chem_comp_tor.value_angle
_chem_comp_tor.value_angle_esd
_chem_comp_tor.period
7WA             sp2_sp2_1          C2          C1          N1          H1     180.000   10.00     2
7WA       const_sp2_sp2_3          N1          C1          C2          C3     180.000   10.00     2
7WA              const_36          N1          C1          C7          N3       0.000   10.00     2
7WA       const_sp2_sp2_5          C1          C2          C3          C4       0.000   10.00     2
7WA       const_sp2_sp2_9          C2          C3          C4          C5       0.000   10.00     2
7WA              const_14          C3          C4          C5          N2     180.000   10.00     2
7WA              const_23          C4          C5          N2          C6     180.000   10.00     2
7WA              const_18          C4          C5          C7          N3     180.000   10.00     2
7WA              const_25          N3          C6          N2          C5       0.000   10.00     2
7WA              const_29          N2          C6          N3          C7       0.000   10.00     2
7WA              const_32          C1          C7          N3          C6     180.000   10.00     2
loop_
_chem_comp_plane_atom.comp_id
_chem_comp_plane_atom.plane_id
_chem_comp_plane_atom.atom_id
_chem_comp_plane_atom.dist_esd
7WA    plan-1          C1   0.020
7WA    plan-1          C2   0.020
7WA    plan-1          C3   0.020
7WA    plan-1          C4   0.020
7WA    plan-1          C5   0.020
7WA    plan-1          C6   0.020
7WA    plan-1          C7   0.020
7WA    plan-1          H3   0.020
7WA    plan-1          H4   0.020
7WA    plan-1          H5   0.020
7WA    plan-1          H6   0.020
7WA    plan-1          H7   0.020
7WA    plan-1          N1   0.020
7WA    plan-1          N2   0.020
7WA    plan-1          N3   0.020
7WA    plan-2          C1   0.020
7WA    plan-2          H1   0.020
7WA    plan-2          H2   0.020
7WA    plan-2          N1   0.020
loop_
_pdbx_chem_comp_descriptor.comp_id
_pdbx_chem_comp_descriptor.type
_pdbx_chem_comp_descriptor.program
_pdbx_chem_comp_descriptor.program_version
_pdbx_chem_comp_descriptor.descriptor
7WA ?                ace7WA               217         "dictionary generator"                  
7WA ?                ace7WA_database      11          "data source"                           
7WA ?                rdkit                2017.03.2   "Chemoinformatics tool"
7WA ?                refmac5              5.8.0267    "optimization tool"                     
