# Supplementary material for: Identification of fragments binding to SARS-CoV-2 nsp10 reveals ligand-binding sites in conserved interfaces between nsp10 and nsp14/nsp16
Source: RSC Chem Biol. 2021 Oct 6;3(1):44–55. doi: 10.1039/d1cb00135c (PMC8729259; doi:10.1039/d1cb00135c)
Supplement: CB-003-D1CB00135C-s010 [file CB-003-D1CB00135C-s010.pdb]

HEADER    ----                                    24-MAY-21   xxxx              
TITLE     ---                                                                   
COMPND    ---
REMARK   3
REMARK   3 REFINEMENT.
REMARK   3   PROGRAM     : REFMAC 5.8.0267   
REMARK   3   AUTHORS     : MURSHUDOV,SKUBAK,LEBEDEV,PANNU,
REMARK   3                 STEINER,NICHOLLS,WINN,LONG,VAGIN
REMARK   3
REMARK   3    REFINEMENT TARGET : MAXIMUM LIKELIHOOD
REMARK   3
REMARK   3  DATA USED IN REFINEMENT.
REMARK   3   RESOLUTION RANGE HIGH (ANGSTROMS) :   1.95
REMARK   3   RESOLUTION RANGE LOW  (ANGSTROMS) :  53.94
REMARK   3   DATA CUTOFF            (SIGMA(F)) : NONE
REMARK   3   COMPLETENESS FOR RANGE        (%) :  99.98
REMARK   3   NUMBER OF REFLECTIONS             :   14605
REMARK   3
REMARK   3  FIT TO DATA USED IN REFINEMENT.
REMARK   3   CROSS-VALIDATION METHOD          : THROUGHOUT
REMARK   3   FREE R VALUE TEST SET SELECTION  : RANDOM
REMARK   3   R VALUE     (WORKING + TEST SET) : 0.17612
REMARK   3   R VALUE            (WORKING SET) :  0.17452
REMARK   3   FREE R VALUE                     :  0.20863
REMARK   3   FREE R VALUE TEST SET SIZE   (%) :  4.9
REMARK   3   FREE R VALUE TEST SET COUNT      :   759
REMARK   3
REMARK   3  FIT IN THE HIGHEST RESOLUTION BIN.
REMARK   3   TOTAL NUMBER OF BINS USED           :      20
REMARK   3   BIN RESOLUTION RANGE HIGH           :    1.950
REMARK   3   BIN RESOLUTION RANGE LOW            :    2.001
REMARK   3   REFLECTION IN BIN     (WORKING SET) :     1070
REMARK   3   BIN COMPLETENESS (WORKING+TEST) (%) :   100.00
REMARK   3   BIN R VALUE           (WORKING SET) :    0.269
REMARK   3   BIN FREE R VALUE SET COUNT          :       67
REMARK   3   BIN FREE R VALUE                    :    0.288
REMARK   3
REMARK   3  NUMBER OF NON-HYDROGEN ATOMS USED IN REFINEMENT.
REMARK   3   ALL ATOMS                :     1026
REMARK   3
REMARK   3  B VALUES.
REMARK   3   FROM WILSON PLOT           (A**2) : NULL
REMARK   3   MEAN B VALUE      (OVERALL, A**2) :  48.539
REMARK   3   OVERALL ANISOTROPIC B VALUE.
REMARK   3    B11 (A**2) :     0.00
REMARK   3    B22 (A**2) :     0.00
REMARK   3    B33 (A**2) :     0.00
REMARK   3    B12 (A**2) :     0.00
REMARK   3    B13 (A**2) :     0.00
REMARK   3    B23 (A**2) :     0.00
REMARK   3
REMARK   3  ESTIMATED OVERALL COORDINATE ERROR.
REMARK   3   ESU BASED ON R VALUE                            (A):   0.108
REMARK   3   ESU BASED ON FREE R VALUE                       (A):   0.110
REMARK   3   ESU BASED ON MAXIMUM LIKELIHOOD                 (A):   0.082
REMARK   3   ESU FOR B VALUES BASED ON MAXIMUM LIKELIHOOD (A**2):   2.939
REMARK   3
REMARK   3 CORRELATION COEFFICIENTS.
REMARK   3   CORRELATION COEFFICIENT FO-FC      :   0.972
REMARK   3   CORRELATION COEFFICIENT FO-FC FREE :   0.962
REMARK   3
REMARK   3  RMS DEVIATIONS FROM IDEAL VALUES        COUNT    RMS    WEIGHT
REMARK   3   BOND LENGTHS REFINED ATOMS        (A):   956 ; 0.006 ; 0.013
REMARK   3   BOND LENGTHS OTHERS               (A):   864 ; 0.001 ; 0.017
REMARK   3   BOND ANGLES REFINED ATOMS   (DEGREES):  1296 ; 1.313 ; 1.650
REMARK   3   BOND ANGLES OTHERS          (DEGREES):  2003 ; 1.327 ; 1.581
REMARK   3   TORSION ANGLES, PERIOD 1    (DEGREES):   125 ; 6.402 ; 5.000
REMARK   3   TORSION ANGLES, PERIOD 2    (DEGREES):    34 ;32.839 ;24.706
REMARK   3   TORSION ANGLES, PERIOD 3    (DEGREES):   146 ;12.475 ;15.000
REMARK   3   TORSION ANGLES, PERIOD 4    (DEGREES):     1 ; 2.814 ;15.000
REMARK   3   CHIRAL-CENTER RESTRAINTS       (A**3):   130 ; 0.051 ; 0.200
REMARK   3   GENERAL PLANES REFINED ATOMS      (A):  1093 ; 0.006 ; 0.020
REMARK   3   GENERAL PLANES OTHERS             (A):   208 ; 0.001 ; 0.020
REMARK   3
REMARK   3  ISOTROPIC THERMAL FACTOR RESTRAINTS.     COUNT   RMS    WEIGHT
REMARK   3   MAIN-CHAIN BOND REFINED ATOMS  (A**2):   500 ; 2.905 ; 4.980
REMARK   3   MAIN-CHAIN BOND OTHER ATOMS    (A**2):   499 ; 2.897 ; 4.973
REMARK   3   MAIN-CHAIN ANGLE REFINED ATOMS (A**2):   625 ; 4.104 ; 7.449
REMARK   3   MAIN-CHAIN ANGLE OTHER ATOMS (A**2)  :   626 ; 4.102 ; 7.458
REMARK   3   SIDE-CHAIN BOND REFINED ATOMS  (A**2):   456 ; 3.525 ; 5.345
REMARK   3   SIDE-CHAIN BOND OTHER ATOMS  (A**2)  :   457 ; 3.521 ; 5.353
REMARK   3   SIDE-CHAIN ANGLE OTHER ATOMS (A**2)  :   672 ; 5.285 ; 7.855
REMARK   3   LONG RANGE B REFINED ATOMS (A**2)    :  1098 ; 6.471 ;59.908
REMARK   3   LONG RANGE B OTHER ATOMS (A**2)      :  1079 ; 6.440 ;59.484
REMARK   3
REMARK   3  NCS RESTRAINTS STATISTICS
REMARK   3   NUMBER OF NCS GROUPS : NULL
REMARK   3
REMARK   3  TWIN DETAILS
REMARK   3   NUMBER OF TWIN DOMAINS  : NULL
REMARK   3
REMARK   3
REMARK   3  TLS DETAILS
REMARK   3   NUMBER OF TLS GROUPS  : NULL
REMARK   3
REMARK   3
REMARK   3  BULK SOLVENT MODELLING.
REMARK   3   METHOD USED :  MASK
REMARK   3   PARAMETERS FOR MASK CALCULATION
REMARK   3   VDW PROBE RADIUS   :   1.20
REMARK   3   ION PROBE RADIUS   :   0.80
REMARK   3   SHRINKAGE RADIUS   :   0.80
REMARK   3
REMARK   3  OTHER REFINEMENT REMARKS:
REMARK   3  HYDROGENS HAVE BEEN ADDED IN THE RIDING POSITIONS
REMARK   3  U VALUES      : REFINED INDIVIDUALLY
REMARK   3
CRYST1  107.771  107.771  107.771  90.00  90.00  90.00 I 21 3                   
SCALE1      0.009279  0.000000  0.000000        0.00000                         
SCALE2     -0.000000  0.009279  0.000000        0.00000                         
SCALE3      0.000000 -0.000000  0.009279        0.00000                         
ATOM      1  N   THR A   7       1.678 107.437  37.674  1.00 76.94           N
ATOM      2  CA  THR A   7       2.149 106.281  36.845  1.00 79.85           C
ATOM      3  CB  THR A   7       2.863 106.777  35.578  1.00 85.97           C
ATOM      4  OG1 THR A   7       1.898 107.465  34.780  1.00 91.94           O
ATOM      5  CG2 THR A   7       3.508 105.677  34.763  1.00 85.62           C
ATOM      6  C   THR A   7       3.053 105.374  37.694  1.00 71.40           C
ATOM      7  O   THR A   7       3.785 105.894  38.554  1.00 70.72           O
ATOM      8  N   MET A   8       3.021 104.069  37.440  1.00 67.62           N
ATOM      9  CA  MET A   8       3.857 103.079  38.167  1.00 67.58           C
ATOM     10  CB  MET A   8       3.463 101.655  37.770  1.00 68.80           C
ATOM     11  CG  MET A   8       3.238 100.754  38.956  1.00 75.47           C
ATOM     12  SD  MET A   8       2.062 101.434  40.139  1.00 70.24           S
ATOM     13  CE  MET A   8       0.550 101.299  39.186  1.00 78.32           C
ATOM     14  C   MET A   8       5.334 103.326  37.831  1.00 64.67           C
ATOM     15  O   MET A   8       6.189 103.273  38.758  1.00 72.24           O
ATOM     16  N   GLY A   9       5.614 103.578  36.550  1.00 53.85           N
ATOM     17  CA  GLY A   9       6.969 103.792  36.010  1.00 48.81           C
ATOM     18  C   GLY A   9       7.521 102.518  35.395  1.00 44.99           C
ATOM     19  O   GLY A   9       7.218 101.420  35.920  1.00 45.52           O
ATOM     20  N   ASN A  10       8.370 102.646  34.372  1.00 41.78           N
ATOM     21  CA  ASN A  10       8.886 101.500  33.585  1.00 41.16           C
ATOM     22  CB  ASN A  10       9.846 101.947  32.486  1.00 44.85           C
ATOM     23  CG  ASN A  10       9.137 102.668  31.365  1.00 46.52           C
ATOM     24  OD1 ASN A  10       7.969 102.395  31.086  1.00 45.97           O
ATOM     25  ND2 ASN A  10       9.837 103.589  30.725  1.00 47.70           N
ATOM     26  C   ASN A  10       9.551 100.470  34.504  1.00 45.18           C
ATOM     27  O   ASN A  10       9.207  99.288  34.384  1.00 42.85           O
ATOM     28  N   SER A  11      10.472 100.882  35.383  1.00 43.07           N
ATOM     29  CA  SER A  11      11.270  99.939  36.216  1.00 45.24           C
ATOM     30  CB  SER A  11      12.382 100.645  36.935  1.00 46.61           C
ATOM     31  OG  SER A  11      13.362 101.067  35.986  1.00 50.16           O
ATOM     32  C   SER A  11      10.350  99.160  37.166  1.00 43.28           C
ATOM     33  O   SER A  11      10.557  97.951  37.302  1.00 45.22           O
ATOM     34  N   THR A  12       9.350  99.823  37.751  1.00 43.06           N
ATOM     35  CA  THR A  12       8.375  99.199  38.672  1.00 44.71           C
ATOM     36  CB  THR A  12       7.456 100.250  39.306  1.00 46.34           C
ATOM     37  OG1 THR A  12       8.270 101.205  39.977  1.00 44.57           O
ATOM     38  CG2 THR A  12       6.475  99.670  40.296  1.00 46.80           C
ATOM     39  C   THR A  12       7.572  98.136  37.906  1.00 43.09           C
ATOM     40  O   THR A  12       7.453  97.011  38.419  1.00 42.42           O
ATOM     41  N   VAL A  13       7.044  98.475  36.728  1.00 42.87           N
ATOM     42  CA  VAL A  13       6.238  97.541  35.890  1.00 42.06           C
ATOM     43  CB  VAL A  13       5.606  98.240  34.676  1.00 40.04           C
ATOM     44  CG1 VAL A  13       4.810  97.254  33.841  1.00 41.71           C
ATOM     45  CG2 VAL A  13       4.734  99.402  35.100  1.00 43.54           C
ATOM     46  C   VAL A  13       7.116  96.374  35.436  1.00 40.39           C
ATOM     47  O   VAL A  13       6.672  95.220  35.545  1.00 40.59           O
ATOM     48  N   LEU A  14       8.303  96.655  34.902  1.00 37.73           N
ATOM     49  CA  LEU A  14       9.162  95.609  34.300  1.00 40.15           C
ATOM     50  CB  LEU A  14      10.341  96.251  33.553  1.00 38.91           C
ATOM     51  CG  LEU A  14       9.965  96.990  32.267  1.00 40.00           C
ATOM     52  CD1 LEU A  14      11.103  97.877  31.785  1.00 39.83           C
ATOM     53  CD2 LEU A  14       9.547  96.012  31.178  1.00 42.56           C
ATOM     54  C   LEU A  14       9.659  94.658  35.395  1.00 40.33           C
ATOM     55  O   LEU A  14       9.804  93.457  35.109  1.00 41.16           O
ATOM     56  N   SER A  15      10.004  95.187  36.566  1.00 39.48           N
ATOM     57  CA  SER A  15      10.410  94.362  37.726  1.00 41.94           C
ATOM     58  CB  SER A  15      10.828  95.204  38.906  1.00 42.30           C
ATOM     59  OG  SER A  15      11.282  94.352  39.946  1.00 48.33           O
ATOM     60  C   SER A  15       9.253  93.439  38.119  1.00 40.81           C
ATOM     61  O   SER A  15       9.496  92.256  38.350  1.00 43.58           O
ATOM     62  N   PHE A  16       8.045  93.977  38.231  1.00 41.61           N
ATOM     63  CA  PHE A  16       6.831  93.205  38.614  1.00 41.96           C
ATOM     64  CB  PHE A  16       5.611  94.124  38.670  1.00 41.90           C
ATOM     65  CG  PHE A  16       4.321  93.427  39.014  1.00 42.73           C
ATOM     66  CD1 PHE A  16       4.001  93.148  40.333  1.00 46.09           C
ATOM     67  CE1 PHE A  16       2.819  92.488  40.645  1.00 48.63           C
ATOM     68  CZ  PHE A  16       1.934  92.140  39.647  1.00 48.00           C
ATOM     69  CD2 PHE A  16       3.420  93.075  38.019  1.00 48.73           C
ATOM     70  CE2 PHE A  16       2.238  92.420  38.332  1.00 49.21           C
ATOM     71  C   PHE A  16       6.643  92.040  37.634  1.00 41.13           C
ATOM     72  O   PHE A  16       6.413  90.905  38.076  1.00 41.71           O
ATOM     73  N   CYS A  17       6.732  92.294  36.329  1.00 41.20           N
ATOM     74  CA  CYS A  17       6.572  91.254  35.274  1.00 39.18           C
ATOM     75  CB  CYS A  17       6.407  91.862  33.890  1.00 40.58           C
ATOM     76  SG  CYS A  17       4.960  92.941  33.796  1.00 45.21           S
ATOM     77  C   CYS A  17       7.758  90.279  35.290  1.00 42.67           C
ATOM     78  O   CYS A  17       7.523  89.081  35.156  1.00 43.64           O
ATOM     79  N   ALA A  18       8.985  90.770  35.460  1.00 40.21           N
ATOM     80  CA  ALA A  18      10.226  89.968  35.316  1.00 43.15           C
ATOM     81  CB  ALA A  18      11.448  90.839  35.493  1.00 41.06           C
ATOM     82  C   ALA A  18      10.238  88.831  36.342  1.00 42.55           C
ATOM     83  O   ALA A  18      10.726  87.733  36.004  1.00 39.61           O
ATOM     84  N   PHE A  19       9.775  89.104  37.560  1.00 41.79           N
ATOM     85  CA  PHE A  19       9.868  88.163  38.712  1.00 42.96           C
ATOM     86  CB  PHE A  19      10.229  88.912  39.991  1.00 43.63           C
ATOM     87  CG  PHE A  19      11.622  89.481  39.963  1.00 44.00           C
ATOM     88  CD1 PHE A  19      12.722  88.643  40.032  1.00 42.86           C
ATOM     89  CE1 PHE A  19      14.009  89.159  39.993  1.00 43.95           C
ATOM     90  CZ  PHE A  19      14.211  90.514  39.878  1.00 42.05           C
ATOM     91  CD2 PHE A  19      11.835  90.840  39.818  1.00 43.10           C
ATOM     92  CE2 PHE A  19      13.124  91.354  39.777  1.00 44.43           C
ATOM     93  C   PHE A  19       8.561  87.379  38.850  1.00 40.86           C
ATOM     94  O   PHE A  19       8.518  86.434  39.664  1.00 43.49           O
ATOM     95  N   ALA A  20       7.546  87.724  38.062  1.00 43.00           N
ATOM     96  CA  ALA A  20       6.309  86.926  37.918  1.00 42.89           C
ATOM     97  CB  ALA A  20       5.303  87.635  37.042  1.00 44.22           C
ATOM     98  C   ALA A  20       6.664  85.552  37.347  1.00 43.86           C
ATOM     99  O   ALA A  20       7.581  85.446  36.514  1.00 45.15           O
ATOM    100  N   VAL A  21       5.924  84.523  37.740  1.00 47.26           N
ATOM    101  CA  VAL A  21       6.131  83.167  37.160  1.00 50.60           C
ATOM    102  CB  VAL A  21       5.335  82.087  37.917  1.00 54.27           C
ATOM    103  CG1 VAL A  21       6.000  81.752  39.245  1.00 53.43           C
ATOM    104  CG2 VAL A  21       3.882  82.476  38.125  1.00 59.91           C
ATOM    105  C   VAL A  21       5.785  83.241  35.669  1.00 47.58           C
ATOM    106  O   VAL A  21       6.449  82.564  34.906  1.00 46.48           O
ATOM    107  N   ASP A  22       4.797  84.060  35.287  1.00 44.85           N
ATOM    108  CA  ASP A  22       4.383  84.284  33.874  1.00 47.47           C
ATOM    109  CB  ASP A  22       2.993  83.686  33.650  1.00 51.73           C
ATOM    110  CG  ASP A  22       2.533  83.706  32.204  1.00 55.34           C
ATOM    111  OD1 ASP A  22       3.113  84.477  31.415  1.00 55.27           O
ATOM    112  OD2 ASP A  22       1.590  82.948  31.888  1.00 55.90           O
ATOM    113  C   ASP A  22       4.427  85.788  33.561  1.00 44.40           C
ATOM    114  O   ASP A  22       3.465  86.502  33.890  1.00 42.06           O
ATOM    115  N   ALA A  23       5.518  86.267  32.972  1.00 44.58           N
ATOM    116  CA  ALA A  23       5.753  87.707  32.722  1.00 43.09           C
ATOM    117  CB  ALA A  23       7.160  87.911  32.224  1.00 44.68           C
ATOM    118  C   ALA A  23       4.712  88.235  31.725  1.00 39.54           C
ATOM    119  O   ALA A  23       4.189  89.336  31.951  1.00 41.21           O
ATOM    120  N   ALA A  24       4.427  87.480  30.665  1.00 41.47           N
ATOM    121  CA  ALA A  24       3.437  87.853  29.621  1.00 44.84           C
ATOM    122  CB  ALA A  24       3.325  86.772  28.579  1.00 47.32           C
ATOM    123  C   ALA A  24       2.082  88.117  30.268  1.00 44.14           C
ATOM    124  O   ALA A  24       1.471  89.144  29.978  1.00 42.72           O
ATOM    125  N   LYS A  25       1.633  87.209  31.130  1.00 44.57           N
ATOM    126  CA  LYS A  25       0.308  87.315  31.778  1.00 43.12           C
ATOM    127  CB  LYS A  25      -0.055  85.989  32.468  1.00 48.16           C
ATOM    128  CG  LYS A  25      -1.388  86.018  33.213  1.00 51.54           C
ATOM    129  CD  LYS A  25      -2.052  84.653  33.338  1.00 58.08           C
ATOM    130  CE  LYS A  25      -2.866  84.451  34.599  1.00 63.10           C
ATOM    131  NZ  LYS A  25      -3.598  85.672  35.015  1.00 64.84           N
ATOM    132  C   LYS A  25       0.317  88.494  32.751  1.00 41.03           C
ATOM    133  O   LYS A  25      -0.698  89.245  32.808  1.00 44.28           O
ATOM    134  N   ALA A  26       1.413  88.682  33.496  1.00 40.13           N
ATOM    135  CA  ALA A  26       1.571  89.842  34.399  1.00 38.90           C
ATOM    136  CB  ALA A  26       2.915  89.792  35.100  1.00 39.83           C
ATOM    137  C   ALA A  26       1.362  91.148  33.606  1.00 37.11           C
ATOM    138  O   ALA A  26       0.572  92.001  34.045  1.00 39.39           O
ATOM    139  N   TYR A  27       2.032  91.337  32.471  1.00 40.94           N
ATOM    140  CA  TYR A  27       1.911  92.611  31.707  1.00 39.68           C
ATOM    141  CB  TYR A  27       3.002  92.723  30.634  1.00 40.60           C
ATOM    142  CG  TYR A  27       3.045  94.075  29.961  1.00 40.17           C
ATOM    143  CD1 TYR A  27       3.134  95.236  30.707  1.00 41.96           C
ATOM    144  CE1 TYR A  27       3.124  96.489  30.115  1.00 45.38           C
ATOM    145  CZ  TYR A  27       3.053  96.606  28.740  1.00 44.20           C
ATOM    146  OH  TYR A  27       3.033  97.855  28.178  1.00 42.43           O
ATOM    147  CE2 TYR A  27       2.939  95.457  27.976  1.00 41.74           C
ATOM    148  CD2 TYR A  27       2.940  94.210  28.585  1.00 42.22           C
ATOM    149  C   TYR A  27       0.490  92.737  31.118  1.00 39.99           C
ATOM    150  O   TYR A  27      -0.121  93.823  31.172  1.00 42.39           O
ATOM    151  N   LYS A  28      -0.051  91.665  30.553  1.00 43.56           N
ATOM    152  CA  LYS A  28      -1.414  91.725  29.945  1.00 46.33           C
ATOM    153  CB  LYS A  28      -1.777  90.402  29.267  1.00 45.65           C
ATOM    154  CG  LYS A  28      -0.979  90.089  28.016  1.00 48.62           C
ATOM    155  CD  LYS A  28      -1.156  88.660  27.555  1.00 54.55           C
ATOM    156  CE  LYS A  28      -0.311  88.330  26.344  1.00 58.18           C
ATOM    157  NZ  LYS A  28      -0.345  86.882  26.035  1.00 59.53           N
ATOM    158  C   LYS A  28      -2.441  92.092  31.023  1.00 43.17           C
ATOM    159  O   LYS A  28      -3.286  92.979  30.772  1.00 40.67           O
ATOM    160  N   ASP A  29      -2.346  91.472  32.201  1.00 45.06           N
ATOM    161  CA  ASP A  29      -3.268  91.751  33.336  1.00 45.31           C
ATOM    162  CB  ASP A  29      -3.072  90.728  34.461  1.00 46.77           C
ATOM    163  CG  ASP A  29      -3.629  89.355  34.123  1.00 49.73           C
ATOM    164  OD1 ASP A  29      -4.416  89.265  33.166  1.00 55.28           O
ATOM    165  OD2 ASP A  29      -3.266  88.385  34.806  1.00 50.51           O
ATOM    166  C   ASP A  29      -3.074  93.193  33.807  1.00 44.75           C
ATOM    167  O   ASP A  29      -4.073  93.865  34.138  1.00 43.99           O
ATOM    168  N   TYR A  30      -1.832  93.667  33.860  1.00 45.75           N
ATOM    169  CA  TYR A  30      -1.525  95.067  34.248  1.00 41.96           C
ATOM    170  CB  TYR A  30      -0.014  95.289  34.311  1.00 43.63           C
ATOM    171  CG  TYR A  30       0.436  96.727  34.318  1.00 44.12           C
ATOM    172  CD1 TYR A  30       0.396  97.501  35.471  1.00 44.40           C
ATOM    173  CE1 TYR A  30       0.832  98.820  35.470  1.00 48.35           C
ATOM    174  CZ  TYR A  30       1.314  99.379  34.295  1.00 45.30           C
ATOM    175  OH  TYR A  30       1.766 100.662  34.257  1.00 54.14           O
ATOM    176  CE2 TYR A  30       1.366  98.618  33.141  1.00 44.84           C
ATOM    177  CD2 TYR A  30       0.931  97.306  33.158  1.00 45.84           C
ATOM    178  C   TYR A  30      -2.219  96.010  33.252  1.00 45.13           C
ATOM    179  O   TYR A  30      -2.927  96.942  33.683  1.00 43.13           O
ATOM    180  N   LEU A  31      -2.062  95.758  31.954  1.00 41.95           N
ATOM    181  CA  LEU A  31      -2.704  96.608  30.910  1.00 46.84           C
ATOM    182  CB  LEU A  31      -2.316  96.109  29.521  1.00 45.89           C
ATOM    183  CG  LEU A  31      -0.863  96.356  29.126  1.00 45.32           C
ATOM    184  CD1 LEU A  31      -0.567  95.680  27.803  1.00 44.28           C
ATOM    185  CD2 LEU A  31      -0.542  97.838  29.064  1.00 46.26           C
ATOM    186  C   LEU A  31      -4.229  96.573  31.070  1.00 46.35           C
ATOM    187  O   LEU A  31      -4.843  97.652  31.024  1.00 44.18           O
ATOM    188  N   ALA A  32      -4.806  95.378  31.237  1.00 48.10           N
ATOM    189  CA  ALA A  32      -6.269  95.196  31.386  1.00 50.83           C
ATOM    190  CB  ALA A  32      -6.619  93.733  31.473  1.00 52.56           C
ATOM    191  C   ALA A  32      -6.742  95.984  32.610  1.00 50.38           C
ATOM    192  O   ALA A  32      -7.862  96.493  32.565  1.00 48.34           O
ATOM    193  N   SER A  33      -5.887  96.165  33.626  1.00 50.55           N
ATOM    194  CA  SER A  33      -6.234  96.879  34.886  1.00 48.65           C
ATOM    195  CB  SER A  33      -5.298  96.477  35.996  1.00 51.42           C
ATOM    196  OG  SER A  33      -4.136  97.285  35.966  1.00 50.02           O
ATOM    197  C   SER A  33      -6.221  98.400  34.692  1.00 49.63           C
ATOM    198  O   SER A  33      -6.570  99.116  35.646  1.00 46.95           O
ATOM    199  N   GLY A  34      -5.778  98.881  33.529  1.00 50.05           N
ATOM    200  CA  GLY A  34      -5.665 100.319  33.220  1.00 50.45           C
ATOM    201  C   GLY A  34      -4.254 100.836  33.423  1.00 50.77           C
ATOM    202  O   GLY A  34      -4.068 102.046  33.407  1.00 48.42           O
ATOM    203  N   GLY A  35      -3.271  99.955  33.604  1.00 48.72           N
ATOM    204  CA  GLY A  35      -1.879 100.393  33.806  1.00 49.65           C
ATOM    205  C   GLY A  35      -1.352 101.138  32.585  1.00 46.08           C
ATOM    206  O   GLY A  35      -1.743 100.787  31.467  1.00 46.25           O
ATOM    207  N   GLN A  36      -0.498 102.134  32.804  1.00 47.02           N
ATOM    208  CA  GLN A  36       0.235 102.877  31.748  1.00 53.99           C
ATOM    209  CB  GLN A  36       1.069 103.994  32.376  1.00 63.70           C
ATOM    210  CG  GLN A  36       0.278 105.267  32.623  1.00 76.56           C
ATOM    211  CD  GLN A  36      -0.180 105.895  31.329  1.00 83.57           C
ATOM    212  OE1 GLN A  36       0.573 105.981  30.360  1.00 85.01           O
ATOM    213  NE2 GLN A  36      -1.425 106.341  31.305  1.00 86.80           N
ATOM    214  C   GLN A  36       1.162 101.924  30.999  1.00 49.59           C
ATOM    215  O   GLN A  36       2.025 101.285  31.601  1.00 48.36           O
ATOM    216  N   PRO A  37       1.074 101.831  29.658  1.00 46.39           N
ATOM    217  CA  PRO A  37       2.046 101.033  28.911  1.00 46.15           C
ATOM    218  CB  PRO A  37       1.702 101.316  27.438  1.00 46.51           C
ATOM    219  CG  PRO A  37       0.232 101.705  27.484  1.00 48.01           C
ATOM    220  CD  PRO A  37       0.084 102.479  28.780  1.00 48.59           C
ATOM    221  C   PRO A  37       3.504 101.403  29.235  1.00 44.91           C
ATOM    222  O   PRO A  37       3.819 102.517  29.688  1.00 45.08           O
ATOM    223  N   ILE A  38       4.379 100.430  29.016  1.00 42.44           N
ATOM    224  CA  ILE A  38       5.847 100.633  29.048  1.00 43.77           C
ATOM    225  CB  ILE A  38       6.555  99.292  28.809  1.00 43.39           C
ATOM    226  CG1 ILE A  38       6.319  98.314  29.966  1.00 42.72           C
ATOM    227  CG2 ILE A  38       8.029  99.525  28.558  1.00 45.30           C
ATOM    228  CD1 ILE A  38       6.542  96.879  29.581  1.00 47.02           C
ATOM    229  C   ILE A  38       6.200 101.679  27.988  1.00 44.25           C
ATOM    230  O   ILE A  38       5.696 101.558  26.849  1.00 41.85           O
ATOM    231  N   THR A  39       7.057 102.643  28.340  1.00 45.18           N
ATOM    232  CA  THR A  39       7.466 103.754  27.449  1.00 45.63           C
ATOM    233  CB  THR A  39       7.182 105.114  28.101  1.00 46.02           C
ATOM    234  OG1 THR A  39       8.104 105.294  29.176  1.00 46.02           O
ATOM    235  CG2 THR A  39       5.763 105.227  28.608  1.00 48.86           C
ATOM    236  C   THR A  39       8.937 103.588  27.067  1.00 45.85           C
ATOM    237  O   THR A  39       9.544 102.524  27.372  1.00 40.32           O
ATOM    238  N   ASN A  40       9.470 104.592  26.369  1.00 41.62           N
ATOM    239  CA  ASN A  40      10.909 104.675  26.029  1.00 44.16           C
ATOM    240  CB  ASN A  40      11.832 104.584  27.254  1.00 51.55           C
ATOM    241  CG  ASN A  40      11.645 105.707  28.254  1.00 58.12           C
ATOM    242  OD1 ASN A  40      11.726 105.513  29.465  1.00 66.18           O
ATOM    243  ND2 ASN A  40      11.424 106.910  27.771  1.00 65.75           N
ATOM    244  C   ASN A  40      11.236 103.557  25.053  1.00 41.80           C
ATOM    245  O   ASN A  40      12.383 103.154  25.040  1.00 44.66           O
ATOM    246  N   CYS A  41      10.274 103.082  24.246  1.00 40.42           N
ATOM    247  CA  CYS A  41      10.582 102.291  23.029  1.00 41.94           C
ATOM    248  CB  CYS A  41       9.324 101.679  22.436  1.00 42.75           C
ATOM    249  SG  CYS A  41       8.457 100.615  23.617  1.00 45.00           S
ATOM    250  C   CYS A  41      11.299 103.218  22.031  1.00 45.08           C
ATOM    251  O   CYS A  41      10.991 104.417  22.013  1.00 46.30           O
ATOM    252  N   VAL A  42      12.254 102.713  21.260  1.00 42.31           N
ATOM    253  CA  VAL A  42      13.144 103.584  20.436  1.00 44.23           C
ATOM    254  CB  VAL A  42      14.543 102.965  20.290  1.00 47.16           C
ATOM    255  CG1 VAL A  42      15.473 103.858  19.472  1.00 47.30           C
ATOM    256  CG2 VAL A  42      15.157 102.654  21.654  1.00 47.23           C
ATOM    257  C   VAL A  42      12.450 103.842  19.089  1.00 43.33           C
ATOM    258  O   VAL A  42      12.445 102.945  18.239  1.00 44.42           O
ATOM    259  N   LYS A  43      11.830 105.012  18.930  1.00 42.42           N
ATOM    260  CA  LYS A  43      11.110 105.372  17.682  1.00 44.47           C
ATOM    261  CB  LYS A  43      10.168 106.566  17.852  1.00 48.73           C
ATOM    262  CG  LYS A  43       9.262 106.761  16.644  1.00 53.48           C
ATOM    263  CD  LYS A  43       8.134 107.763  16.800  1.00 63.27           C
ATOM    264  CE  LYS A  43       7.264 107.805  15.556  1.00 68.73           C
ATOM    265  NZ  LYS A  43       6.259 108.887  15.621  1.00 82.86           N
ATOM    266  C   LYS A  43      12.147 105.704  16.612  1.00 46.21           C
ATOM    267  O   LYS A  43      13.123 106.399  16.938  1.00 44.47           O
ATOM    268  N   MET A  44      11.941 105.232  15.387  1.00 42.73           N
ATOM    269  CA  MET A  44      12.916 105.417  14.281  1.00 45.10           C
ATOM    270  CB  MET A  44      13.124 104.106  13.514  1.00 48.49           C
ATOM    271  CG  MET A  44      13.608 102.964  14.405  1.00 53.48           C
ATOM    272  SD  MET A  44      15.112 103.358  15.355  1.00 59.80           S
ATOM    273  CE  MET A  44      16.271 103.358  14.001  1.00 59.57           C
ATOM    274  C   MET A  44      12.416 106.512  13.329  1.00 43.38           C
ATOM    275  O   MET A  44      11.215 106.553  13.024  1.00 42.13           O
ATOM    276  N   LEU A  45      13.336 107.346  12.846  1.00 42.62           N
ATOM    277  CA  LEU A  45      13.089 108.298  11.734  1.00 42.53           C
ATOM    278  CB  LEU A  45      14.308 109.232  11.633  1.00 41.03           C
ATOM    279  CG  LEU A  45      14.211 110.318  10.568  1.00 43.31           C
ATOM    280  CD1 LEU A  45      13.000 111.219  10.801  1.00 46.30           C
ATOM    281  CD2 LEU A  45      15.495 111.130  10.520  1.00 44.78           C
ATOM    282  C   LEU A  45      12.870 107.481  10.454  1.00 44.45           C
ATOM    283  O   LEU A  45      13.727 106.656  10.138  1.00 45.93           O
ATOM    284  N   CYS A  46      11.737 107.643   9.769  1.00 43.89           N
ATOM    285  CA  CYS A  46      11.438 106.910   8.507  1.00 46.62           C
ATOM    286  CB  CYS A  46      10.859 105.532   8.800  1.00 48.76           C
ATOM    287  SG  CYS A  46       9.298 105.613   9.716  1.00 53.21           S
ATOM    288  C   CYS A  46      10.472 107.727   7.646  1.00 48.81           C
ATOM    289  O   CYS A  46       9.921 108.722   8.154  1.00 47.89           O
ATOM    290  N   THR A  47      10.259 107.302   6.403  1.00 49.85           N
ATOM    291  CA  THR A  47       9.485 108.051   5.380  1.00 50.60           C
ATOM    292  CB  THR A  47      10.074 107.809   3.989  1.00 57.57           C
ATOM    293  OG1 THR A  47      10.025 106.400   3.763  1.00 53.42           O
ATOM    294  CG2 THR A  47      11.489 108.329   3.864  1.00 58.88           C
ATOM    295  C   THR A  47       8.015 107.638   5.415  1.00 50.32           C
ATOM    296  O   THR A  47       7.185 108.391   4.863  1.00 51.84           O
ATOM    297  N   HIS A  48       7.702 106.495   6.033  1.00 44.66           N
ATOM    298  CA  HIS A  48       6.343 105.889   6.056  1.00 44.98           C
ATOM    299  CB  HIS A  48       5.342 106.865   6.676  1.00 45.21           C
ATOM    300  CG  HIS A  48       5.614 107.099   8.119  1.00 47.78           C
ATOM    301  ND1 HIS A  48       5.191 106.210   9.094  1.00 49.05           N
ATOM    302  CE1 HIS A  48       5.579 106.650  10.271  1.00 48.86           C
ATOM    303  NE2 HIS A  48       6.247 107.792  10.098  1.00 52.80           N
ATOM    304  CD2 HIS A  48       6.284 108.079   8.761  1.00 51.24           C
ATOM    305  C   HIS A  48       5.933 105.393   4.662  1.00 46.92           C
ATOM    306  O   HIS A  48       4.717 105.259   4.417  1.00 50.65           O
ATOM    307  N   THR A  49       6.914 105.068   3.813  1.00 47.40           N
ATOM    308  CA  THR A  49       6.717 104.521   2.450  1.00 51.27           C
ATOM    309  CB  THR A  49       7.268 105.502   1.403  1.00 52.79           C
ATOM    310  OG1 THR A  49       8.681 105.550   1.573  1.00 51.75           O
ATOM    311  CG2 THR A  49       6.700 106.897   1.534  1.00 53.04           C
ATOM    312  C   THR A  49       7.365 103.131   2.346  1.00 55.41           C
ATOM    313  O   THR A  49       7.697 102.722   1.226  1.00 55.56           O
ATOM    314  N   GLY A  50       7.530 102.410   3.462  1.00 54.44           N
ATOM    315  CA  GLY A  50       8.148 101.068   3.459  1.00 51.14           C
ATOM    316  C   GLY A  50       7.147  99.981   3.089  1.00 50.27           C
ATOM    317  O   GLY A  50       5.982 100.310   2.808  1.00 48.55           O
ATOM    318  N   THR A  51       7.578  98.720   3.160  1.00 50.48           N
ATOM    319  CA  THR A  51       6.824  97.505   2.745  1.00 51.25           C
ATOM    320  CB  THR A  51       7.745  96.274   2.681  1.00 54.90           C
ATOM    321  OG1 THR A  51       8.226  96.013   4.002  1.00 55.63           O
ATOM    322  CG2 THR A  51       8.930  96.464   1.759  1.00 52.76           C
ATOM    323  C   THR A  51       5.667  97.260   3.715  1.00 46.93           C
ATOM    324  O   THR A  51       4.695  96.643   3.300  1.00 47.94           O
ATOM    325  N   GLY A  52       5.754  97.752   4.956  1.00 45.87           N
ATOM    326  CA  GLY A  52       4.720  97.517   5.979  1.00 48.24           C
ATOM    327  C   GLY A  52       4.811  96.120   6.578  1.00 47.43           C
ATOM    328  O   GLY A  52       3.918  95.740   7.351  1.00 45.01           O
ATOM    329  N   GLN A  53       5.873  95.373   6.271  1.00 49.26           N
ATOM    330  CA  GLN A  53       6.153  94.062   6.919  1.00 49.50           C
ATOM    331  CB  GLN A  53       7.280  93.358   6.173  1.00 51.57           C
ATOM    332  CG  GLN A  53       6.847  92.858   4.806  1.00 56.51           C
ATOM    333  CD  GLN A  53       7.473  91.517   4.538  1.00 59.14           C
ATOM    334  OE1 GLN A  53       7.126  90.523   5.160  1.00 69.68           O
ATOM    335  NE2 GLN A  53       8.441  91.491   3.648  1.00 63.96           N
ATOM    336  C   GLN A  53       6.478  94.265   8.405  1.00 48.32           C
ATOM    337  O   GLN A  53       6.938  95.366   8.788  1.00 44.93           O
ATOM    338  N   ALA A  54       6.252  93.232   9.218  1.00 47.22           N
ATOM    339  CA  ALA A  54       6.119  93.350  10.681  1.00 47.22           C
ATOM    340  CB  ALA A  54       5.402  92.154  11.259  1.00 49.52           C
ATOM    341  C   ALA A  54       7.497  93.548  11.309  1.00 45.85           C
ATOM    342  O   ALA A  54       7.613  94.436  12.147  1.00 43.31           O
ATOM    343  N   ILE A  55       8.476  92.726  10.928  1.00 45.16           N
ATOM    344  CA  ILE A  55       9.835  92.701  11.531  1.00 44.44           C
ATOM    345  CB  ILE A  55       9.993  91.523  12.512  1.00 46.48           C
ATOM    346  CG1 ILE A  55       8.883  91.511  13.568  1.00 48.64           C
ATOM    347  CG2 ILE A  55      11.371  91.565  13.155  1.00 45.63           C
ATOM    348  CD1 ILE A  55       8.904  90.297  14.494  1.00 50.26           C
ATOM    349  C   ILE A  55      10.842  92.633  10.382  1.00 50.50           C
ATOM    350  O   ILE A  55      10.758  91.671   9.609  1.00 50.75           O
ATOM    351  N   THR A  56      11.743  93.617  10.290  1.00 48.72           N
ATOM    352  CA  THR A  56      12.554  93.922   9.077  1.00 50.16           C
ATOM    353  CB  THR A  56      11.846  95.002   8.247  1.00 50.67           C
ATOM    354  OG1 THR A  56      11.635  96.144   9.076  1.00 48.52           O
ATOM    355  CG2 THR A  56      10.514  94.538   7.701  1.00 49.06           C
ATOM    356  C   THR A  56      13.978  94.318   9.481  1.00 49.09           C
ATOM    357  O   THR A  56      14.171  94.720  10.646  1.00 47.80           O
ATOM    358  N   VAL A  57      14.938  94.189   8.553  1.00 51.73           N
ATOM    359  CA  VAL A  57      16.378  94.529   8.773  1.00 51.78           C
ATOM    360  CB  VAL A  57      17.313  93.970   7.678  1.00 59.55           C
ATOM    361  CG1 VAL A  57      17.448  92.461   7.773  1.00 61.98           C
ATOM    362  CG2 VAL A  57      16.882  94.374   6.276  1.00 62.22           C
ATOM    363  C   VAL A  57      16.529  96.041   8.898  1.00 45.52           C
ATOM    364  O   VAL A  57      17.435  96.465   9.615  1.00 45.42           O
ATOM    365  N   THR A  58      15.699  96.822   8.203  1.00 49.61           N
ATOM    366  CA  THR A  58      15.667  98.304   8.300  1.00 50.05           C
ATOM    367  CB  THR A  58      16.294  98.960   7.063  1.00 52.12           C
ATOM    368  OG1 THR A  58      15.407  98.711   5.976  1.00 53.61           O
ATOM    369  CG2 THR A  58      17.669  98.426   6.728  1.00 54.72           C
ATOM    370  C   THR A  58      14.214  98.744   8.490  1.00 50.51           C
ATOM    371  O   THR A  58      13.299  97.985   8.185  1.00 48.05           O
ATOM    372  N   PRO A  59      13.964  99.965   9.014  1.00 45.31           N
ATOM    373  CA  PRO A  59      12.602 100.476   9.191  1.00 47.17           C
ATOM    374  CB  PRO A  59      12.837 101.939   9.602  1.00 43.29           C
ATOM    375  CG  PRO A  59      14.154 101.866  10.346  1.00 46.53           C
ATOM    376  CD  PRO A  59      14.976 100.915   9.498  1.00 47.40           C
ATOM    377  C   PRO A  59      11.774 100.374   7.901  1.00 47.18           C
ATOM    378  O   PRO A  59      12.221 100.828   6.860  1.00 48.62           O
ATOM    379  N   GLU A  60      10.586  99.781   7.995  1.00 43.87           N
ATOM    380  CA  GLU A  60       9.689  99.552   6.840  1.00 43.33           C
ATOM    381  CB  GLU A  60       9.677  98.072   6.465  1.00 44.79           C
ATOM    382  CG  GLU A  60      10.958  97.593   5.820  1.00 50.46           C
ATOM    383  CD  GLU A  60      11.299  98.250   4.492  1.00 54.00           C
ATOM    384  OE1 GLU A  60      10.444  98.978   3.954  1.00 53.82           O
ATOM    385  OE2 GLU A  60      12.421  98.020   4.000  1.00 56.49           O
ATOM    386  C   GLU A  60       8.265 100.031   7.138  1.00 42.36           C
ATOM    387  O   GLU A  60       7.344  99.532   6.484  1.00 44.38           O
ATOM    388  N   ALA A  61       8.058 100.990   8.036  1.00 41.49           N
ATOM    389  CA  ALA A  61       6.693 101.506   8.305  1.00 43.48           C
ATOM    390  CB  ALA A  61       6.729 102.612   9.322  1.00 43.22           C
ATOM    391  C   ALA A  61       6.026 101.976   7.000  1.00 48.30           C
ATOM    392  O   ALA A  61       6.670 102.702   6.203  1.00 46.31           O
ATOM    393  N   ASN A  62       4.771 101.585   6.790  1.00 45.55           N
ATOM    394  CA  ASN A  62       3.891 102.209   5.767  1.00 46.31           C
ATOM    395  CB  ASN A  62       2.964 101.177   5.127  1.00 47.05           C
ATOM    396  CG  ASN A  62       1.956 100.607   6.100  1.00 48.60           C
ATOM    397  OD1 ASN A  62       1.628 101.233   7.102  1.00 48.24           O
ATOM    398  ND2 ASN A  62       1.447  99.429   5.800  1.00 51.26           N
ATOM    399  C   ASN A  62       3.171 103.398   6.424  1.00 47.53           C
ATOM    400  O   ASN A  62       3.544 103.782   7.556  1.00 47.36           O
ATOM    401  N   MET A  63       2.206 103.999   5.731  1.00 48.35           N
ATOM    402  CA  MET A  63       1.516 105.226   6.203  1.00 47.92           C
ATOM    403  CB  MET A  63       0.615 105.798   5.102  1.00 51.70           C
ATOM    404  CG  MET A  63       1.385 106.608   4.072  1.00 58.65           C
ATOM    405  SD  MET A  63       2.169 108.103   4.764  1.00 62.06           S
ATOM    406  CE  MET A  63       3.486 108.368   3.574  1.00 67.05           C
ATOM    407  C   MET A  63       0.689 104.916   7.460  1.00 46.58           C
ATOM    408  O   MET A  63       0.380 105.859   8.186  1.00 51.11           O
ATOM    409  N   ASP A  64       0.377 103.646   7.724  1.00 47.35           N
ATOM    410  CA  ASP A  64      -0.502 103.221   8.850  1.00 47.88           C
ATOM    411  CB  ASP A  64      -1.512 102.181   8.356  1.00 51.40           C
ATOM    412  CG  ASP A  64      -2.387 102.688   7.211  1.00 59.56           C
ATOM    413  OD1 ASP A  64      -2.774 103.865   7.241  1.00 57.67           O
ATOM    414  OD2 ASP A  64      -2.651 101.902   6.292  1.00 66.96           O
ATOM    415  C   ASP A  64       0.331 102.648  10.012  1.00 48.50           C
ATOM    416  O   ASP A  64      -0.287 102.034  10.928  1.00 46.24           O
ATOM    417  N   GLN A  65       1.660 102.814   9.986  1.00 46.51           N
ATOM    418  CA  GLN A  65       2.567 102.216  11.006  1.00 46.40           C
ATOM    419  CB  GLN A  65       3.312 101.012  10.437  1.00 43.21           C
ATOM    420  CG  GLN A  65       2.404  99.925   9.885  1.00 44.69           C
ATOM    421  CD  GLN A  65       3.196  98.946   9.057  1.00 45.65           C
ATOM    422  OE1 GLN A  65       4.144  99.318   8.371  1.00 45.57           O
ATOM    423  NE2 GLN A  65       2.831  97.674   9.132  1.00 46.74           N
ATOM    424  C   GLN A  65       3.593 103.231  11.514  1.00 48.55           C
ATOM    425  O   GLN A  65       3.793 104.299  10.883  1.00 43.17           O
ATOM    426  N   GLU A  66       4.201 102.886  12.648  1.00 43.26           N
ATOM    427  CA  GLU A  66       5.415 103.528  13.201  1.00 46.29           C
ATOM    428  CB  GLU A  66       5.147 104.136  14.581  1.00 45.61           C
ATOM    429  CG  GLU A  66       3.958 105.082  14.661  1.00 46.87           C
ATOM    430  CD  GLU A  66       4.059 106.322  13.789  1.00 51.11           C
ATOM    431  OE1 GLU A  66       5.174 106.632  13.326  1.00 47.31           O
ATOM    432  OE2 GLU A  66       3.015 106.971  13.580  1.00 54.96           O
ATOM    433  C   GLU A  66       6.488 102.434  13.277  1.00 43.77           C
ATOM    434  O   GLU A  66       6.137 101.272  13.551  1.00 44.11           O
ATOM    435  N   SER A  67       7.745 102.785  13.047  1.00 41.62           N
ATOM    436  CA  SER A  67       8.893 101.850  13.124  1.00 40.95           C
ATOM    437  CB  SER A  67       9.819 101.982  11.941  1.00 42.19           C
ATOM    438  OG  SER A  67       9.262 101.403  10.776  1.00 46.11           O
ATOM    439  C   SER A  67       9.639 102.091  14.436  1.00 43.27           C
ATOM    440  O   SER A  67       9.842 103.271  14.786  1.00 42.74           O
ATOM    441  N   PHE A  68      10.021 101.012  15.139  1.00 43.28           N
ATOM    442  CA  PHE A  68      10.768 101.078  16.424  1.00 42.22           C
ATOM    443  CB  PHE A  68       9.891 100.681  17.611  1.00 42.71           C
ATOM    444  CG  PHE A  68       8.736 101.603  17.885  1.00 39.69           C
ATOM    445  CD1 PHE A  68       7.531 101.430  17.225  1.00 42.64           C
ATOM    446  CE1 PHE A  68       6.456 102.264  17.498  1.00 42.56           C
ATOM    447  CZ  PHE A  68       6.588 103.293  18.407  1.00 46.79           C
ATOM    448  CD2 PHE A  68       8.854 102.641  18.796  1.00 40.90           C
ATOM    449  CE2 PHE A  68       7.790 103.495  19.044  1.00 44.12           C
ATOM    450  C   PHE A  68      11.942 100.108  16.397  1.00 39.89           C
ATOM    451  O   PHE A  68      11.877  99.109  15.671  1.00 42.13           O
ATOM    452  N   GLY A  69      12.972 100.396  17.188  1.00 42.16           N
ATOM    453  CA  GLY A  69      14.004  99.403  17.532  1.00 41.69           C
ATOM    454  C   GLY A  69      13.364  98.175  18.167  1.00 43.16           C
ATOM    455  O   GLY A  69      12.592  98.348  19.148  1.00 40.17           O
ATOM    456  N   GLY A  70      13.651  96.989  17.626  1.00 41.90           N
ATOM    457  CA  GLY A  70      12.982  95.727  18.009  1.00 46.16           C
ATOM    458  C   GLY A  70      13.132  95.394  19.482  1.00 44.93           C
ATOM    459  O   GLY A  70      12.100  95.122  20.137  1.00 44.82           O
ATOM    460  N   ALA A  71      14.360  95.389  20.016  1.00 46.01           N
ATOM    461  CA  ALA A  71      14.618  94.949  21.408  1.00 44.86           C
ATOM    462  CB  ALA A  71      16.100  94.915  21.683  1.00 47.35           C
ATOM    463  C   ALA A  71      13.851  95.852  22.394  1.00 44.73           C
ATOM    464  O   ALA A  71      13.330  95.324  23.405  1.00 41.78           O
ATOM    465  N   SER A  72      13.703  97.147  22.091  1.00 40.59           N
ATOM    466  CA  SER A  72      13.031  98.132  22.984  1.00 42.14           C
ATOM    467  CB  SER A  72      13.258  99.555  22.502  1.00 43.23           C
ATOM    468  OG  SER A  72      12.537  99.789  21.305  1.00 40.37           O
ATOM    469  C   SER A  72      11.536  97.808  23.110  1.00 37.06           C
ATOM    470  O   SER A  72      10.894  98.311  24.066  1.00 42.93           O
ATOM    471  N   CYS A  73      10.992  97.038  22.157  1.00 38.69           N
ATOM    472  CA  CYS A  73       9.556  96.678  22.055  1.00 39.79           C
ATOM    473  CB  CYS A  73       9.060  96.878  20.632  1.00 45.84           C
ATOM    474  SG  CYS A  73       9.219  98.599  20.098  1.00 41.97           S
ATOM    475  C   CYS A  73       9.300  95.228  22.478  1.00 42.59           C
ATOM    476  O   CYS A  73       8.187  94.733  22.238  1.00 43.03           O
ATOM    477  N   CYS A  74      10.287  94.567  23.078  1.00 42.71           N
ATOM    478  CA  CYS A  74      10.190  93.142  23.476  1.00 44.46           C
ATOM    479  CB  CYS A  74      11.375  92.347  22.946  1.00 48.98           C
ATOM    480  SG  CYS A  74      11.387  90.653  23.574  1.00 44.35           S
ATOM    481  C   CYS A  74      10.123  93.062  24.997  1.00 41.92           C
ATOM    482  O   CYS A  74      11.088  93.498  25.656  1.00 41.03           O
ATOM    483  N   LEU A  75       9.029  92.531  25.541  1.00 39.49           N
ATOM    484  CA  LEU A  75       8.873  92.384  27.009  1.00 40.47           C
ATOM    485  CB  LEU A  75       7.570  91.648  27.328  1.00 42.95           C
ATOM    486  CG  LEU A  75       7.268  91.505  28.817  1.00 41.62           C
ATOM    487  CD1 LEU A  75       6.924  92.851  29.438  1.00 43.00           C
ATOM    488  CD2 LEU A  75       6.153  90.500  29.049  1.00 45.95           C
ATOM    489  C   LEU A  75      10.082  91.642  27.597  1.00 38.54           C
ATOM    490  O   LEU A  75      10.596  92.079  28.626  1.00 38.42           O
ATOM    491  N   TYR A  76      10.538  90.580  26.956  1.00 41.00           N
ATOM    492  CA  TYR A  76      11.593  89.663  27.481  1.00 41.47           C
ATOM    493  CB  TYR A  76      11.563  88.371  26.664  1.00 44.77           C
ATOM    494  CG  TYR A  76      10.222  87.693  26.752  1.00 45.42           C
ATOM    495  CD1 TYR A  76       9.831  87.076  27.926  1.00 45.84           C
ATOM    496  CE1 TYR A  76       8.581  86.498  28.062  1.00 46.82           C
ATOM    497  CZ  TYR A  76       7.696  86.541  27.001  1.00 48.50           C
ATOM    498  OH  TYR A  76       6.472  85.983  27.156  1.00 47.16           O
ATOM    499  CE2 TYR A  76       8.053  87.178  25.822  1.00 47.04           C
ATOM    500  CD2 TYR A  76       9.303  87.764  25.715  1.00 46.40           C
ATOM    501  C   TYR A  76      12.953  90.378  27.496  1.00 42.62           C
ATOM    502  O   TYR A  76      13.694  90.259  28.497  1.00 40.68           O
ATOM    503  N   CYS A  77      13.265  91.133  26.438  1.00 41.45           N
ATOM    504  CA  CYS A  77      14.487  91.973  26.358  1.00 39.95           C
ATOM    505  CB  CYS A  77      14.666  92.594  24.980  1.00 41.46           C
ATOM    506  SG  CYS A  77      15.090  91.391  23.697  1.00 45.42           S
ATOM    507  C   CYS A  77      14.406  93.062  27.425  1.00 40.28           C
ATOM    508  O   CYS A  77      15.364  93.200  28.184  1.00 42.63           O
ATOM    509  N   ARG A  78      13.285  93.786  27.518  1.00 41.59           N
ATOM    510  CA  ARG A  78      13.151  94.919  28.476  1.00 40.16           C
ATOM    511  CB  ARG A  78      11.848  95.681  28.222  1.00 40.96           C
ATOM    512  CG  ARG A  78      11.841  96.467  26.914  1.00 41.09           C
ATOM    513  CD  ARG A  78      12.803  97.646  26.956  1.00 40.01           C
ATOM    514  NE  ARG A  78      12.409  98.656  27.930  1.00 38.59           N
ATOM    515  CZ  ARG A  78      11.573  99.662  27.692  1.00 40.42           C
ATOM    516  NH1 ARG A  78      11.004  99.790  26.502  1.00 41.90           N
ATOM    517  NH2 ARG A  78      11.287 100.524  28.653  1.00 38.64           N
ATOM    518  C   ARG A  78      13.214  94.417  29.924  1.00 42.29           C
ATOM    519  O   ARG A  78      13.734  95.173  30.799  1.00 39.82           O
ATOM    520  N   CYS A  79      12.679  93.220  30.182  1.00 40.63           N
ATOM    521  CA  CYS A  79      12.716  92.549  31.511  1.00 42.78           C
ATOM    522  CB  CYS A  79      11.573  91.546  31.639  1.00 42.60           C
ATOM    523  SG  CYS A  79       9.968  92.336  31.889  1.00 43.96           S
ATOM    524  C   CYS A  79      14.055  91.824  31.755  1.00 45.66           C
ATOM    525  O   CYS A  79      14.237  91.323  32.887  1.00 44.62           O
ATOM    526  N   HIS A  80      14.941  91.732  30.757  1.00 45.51           N
ATOM    527  CA  HIS A  80      16.235  90.992  30.817  1.00 52.15           C
ATOM    528  CB  HIS A  80      17.255  91.681  31.747  1.00 53.14           C
ATOM    529  CG  HIS A  80      17.357  93.152  31.548  1.00 52.10           C
ATOM    530  ND1 HIS A  80      17.675  93.709  30.324  1.00 60.44           N
ATOM    531  CE1 HIS A  80      17.670  95.027  30.426  1.00 54.98           C
ATOM    532  NE2 HIS A  80      17.384  95.339  31.688  1.00 54.54           N
ATOM    533  CD2 HIS A  80      17.178  94.184  32.395  1.00 56.69           C
ATOM    534  C   HIS A  80      16.004  89.562  31.317  1.00 51.89           C
ATOM    535  O   HIS A  80      16.738  89.148  32.213  1.00 49.98           O
ATOM    536  N   ILE A  81      15.014  88.854  30.772  1.00 48.04           N
ATOM    537  CA  ILE A  81      14.696  87.447  31.150  1.00 49.25           C
ATOM    538  CB  ILE A  81      13.322  87.325  31.835  1.00 48.37           C
ATOM    539  CG1 ILE A  81      12.187  87.860  30.951  1.00 47.15           C
ATOM    540  CG2 ILE A  81      13.367  88.006  33.193  1.00 51.25           C
ATOM    541  CD1 ILE A  81      10.801  87.609  31.495  1.00 48.07           C
ATOM    542  C   ILE A  81      14.782  86.597  29.891  1.00 51.19           C
ATOM    543  O   ILE A  81      14.869  87.173  28.788  1.00 48.48           O
ATOM    544  N   ASP A  82      14.739  85.281  30.063  1.00 50.74           N
ATOM    545  CA  ASP A  82      14.749  84.296  28.950  1.00 52.67           C
ATOM    546  CB  ASP A  82      14.848  82.859  29.473  1.00 54.80           C
ATOM    547  CG  ASP A  82      16.176  82.527  30.137  1.00 58.89           C
ATOM    548  OD1 ASP A  82      17.141  83.299  29.965  1.00 63.95           O
ATOM    549  OD2 ASP A  82      16.233  81.495  30.829  1.00 70.33           O
ATOM    550  C   ASP A  82      13.495  84.480  28.094  1.00 47.47           C
ATOM    551  O   ASP A  82      12.421  84.805  28.638  1.00 49.28           O
ATOM    552  N   HIS A  83      13.639  84.274  26.791  1.00 48.32           N
ATOM    553  CA  HIS A  83      12.530  84.285  25.805  1.00 51.78           C
ATOM    554  CB  HIS A  83      13.057  84.637  24.413  1.00 48.90           C
ATOM    555  CG  HIS A  83      13.528  86.048  24.332  1.00 49.36           C
ATOM    556  ND1 HIS A  83      14.680  86.470  24.971  1.00 46.23           N
ATOM    557  CE1 HIS A  83      14.848  87.764  24.750  1.00 49.30           C
ATOM    558  NE2 HIS A  83      13.820  88.194  23.996  1.00 47.22           N
ATOM    559  CD2 HIS A  83      12.996  87.137  23.725  1.00 45.28           C
ATOM    560  C   HIS A  83      11.851  82.927  25.861  1.00 54.38           C
ATOM    561  O   HIS A  83      12.535  81.918  25.989  1.00 56.74           O
ATOM    562  N   PRO A  84      10.506  82.866  25.798  1.00 58.41           N
ATOM    563  CA  PRO A  84       9.778  81.622  26.057  1.00 64.69           C
ATOM    564  CB  PRO A  84       8.419  82.169  26.510  1.00 64.33           C
ATOM    565  CG  PRO A  84       8.220  83.371  25.608  1.00 67.08           C
ATOM    566  CD  PRO A  84       9.602  83.988  25.495  1.00 62.98           C
ATOM    567  C   PRO A  84       9.653  80.728  24.815  1.00 64.95           C
ATOM    568  O   PRO A  84       8.582  80.614  24.271  1.00 76.43           O
ATOM    569  N   ASN A  85      10.764  80.130  24.392  1.00 73.06           N
ATOM    570  CA  ASN A  85      10.816  79.117  23.305  1.00 79.89           C
ATOM    571  CB  ASN A  85      10.818  79.775  21.924  1.00 76.16           C
ATOM    572  CG  ASN A  85      12.055  80.610  21.683  1.00 76.48           C
ATOM    573  OD1 ASN A  85      13.146  80.073  21.497  1.00 79.28           O
ATOM    574  ND2 ASN A  85      11.894  81.922  21.686  1.00 74.34           N
ATOM    575  C   ASN A  85      12.044  78.247  23.553  1.00 86.43           C
ATOM    576  O   ASN A  85      12.910  78.632  24.340  1.00 79.26           O
ATOM    577  N   PRO A  86      12.174  77.075  22.885  1.00 96.72           N
ATOM    578  CA  PRO A  86      13.231  76.119  23.222  1.00 95.57           C
ATOM    579  CB  PRO A  86      13.066  74.994  22.187  1.00 98.83           C
ATOM    580  CG  PRO A  86      11.636  75.139  21.693  1.00102.30           C
ATOM    581  CD  PRO A  86      11.354  76.626  21.748  1.00 99.41           C
ATOM    582  C   PRO A  86      14.622  76.766  23.129  1.00 92.26           C
ATOM    583  O   PRO A  86      15.380  76.650  24.067  1.00 88.04           O
ATOM    584  N   LYS A  87      14.884  77.468  22.022  1.00 92.50           N
ATOM    585  CA  LYS A  87      16.193  78.094  21.688  1.00 89.15           C
ATOM    586  CB  LYS A  87      16.215  78.465  20.200  1.00 97.68           C
ATOM    587  CG  LYS A  87      16.406  77.297  19.237  1.00101.50           C
ATOM    588  CD  LYS A  87      17.763  76.624  19.335  1.00102.83           C
ATOM    589  CE  LYS A  87      18.918  77.604  19.369  1.00105.80           C
ATOM    590  NZ  LYS A  87      20.209  76.945  19.060  1.00106.10           N
ATOM    591  C   LYS A  87      16.456  79.343  22.545  1.00 83.71           C
ATOM    592  O   LYS A  87      17.629  79.755  22.615  1.00 76.91           O
ATOM    593  N   GLY A  88      15.420  79.945  23.148  1.00 79.39           N
ATOM    594  CA  GLY A  88      15.521  81.257  23.820  1.00 74.31           C
ATOM    595  C   GLY A  88      15.895  82.358  22.833  1.00 70.93           C
ATOM    596  O   GLY A  88      16.559  83.335  23.238  1.00 66.39           O
ATOM    597  N   PHE A  89      15.486  82.203  21.573  1.00 66.68           N
ATOM    598  CA  PHE A  89      15.765  83.142  20.454  1.00 69.11           C
ATOM    599  CB  PHE A  89      15.772  82.359  19.136  1.00 75.15           C
ATOM    600  CG  PHE A  89      15.541  83.164  17.883  1.00 80.46           C
ATOM    601  CD1 PHE A  89      14.257  83.335  17.381  1.00 84.91           C
ATOM    602  CE1 PHE A  89      14.041  84.071  16.224  1.00 85.00           C
ATOM    603  CZ  PHE A  89      15.106  84.625  15.548  1.00 83.28           C
ATOM    604  CD2 PHE A  89      16.605  83.722  17.185  1.00 84.45           C
ATOM    605  CE2 PHE A  89      16.387  84.453  16.026  1.00 81.29           C
ATOM    606  C   PHE A  89      14.728  84.278  20.508  1.00 63.55           C
ATOM    607  O   PHE A  89      13.540  84.011  20.815  1.00 58.47           O
ATOM    608  N   CYS A  90      15.166  85.511  20.242  1.00 58.01           N
ATOM    609  CA  CYS A  90      14.294  86.715  20.157  1.00 55.32           C
ATOM    610  CB  CYS A  90      14.863  87.895  20.938  1.00 56.48           C
ATOM    611  SG  CYS A  90      13.767  89.339  20.846  1.00 48.82           S
ATOM    612  C   CYS A  90      14.085  87.106  18.687  1.00 52.04           C
ATOM    613  O   CYS A  90      15.070  87.390  17.993  1.00 52.77           O
ATOM    614  N   ASP A  91      12.830  87.123  18.250  1.00 47.84           N
ATOM    615  CA  ASP A  91      12.381  87.547  16.895  1.00 56.32           C
ATOM    616  CB  ASP A  91      10.901  87.189  16.687  1.00 59.28           C
ATOM    617  CG  ASP A  91       9.933  87.667  17.771  1.00 67.38           C
ATOM    618  OD1 ASP A  91      10.349  87.782  18.955  1.00 73.46           O
ATOM    619  OD2 ASP A  91       8.752  87.911  17.432  1.00 72.42           O
ATOM    620  C   ASP A  91      12.666  89.045  16.651  1.00 53.35           C
ATOM    621  O   ASP A  91      12.734  89.441  15.476  1.00 54.08           O
ATOM    622  N   LEU A  92      12.842  89.857  17.697  1.00 49.87           N
ATOM    623  CA  LEU A  92      12.839  91.344  17.586  1.00 47.20           C
ATOM    624  CB  LEU A  92      11.903  91.903  18.662  1.00 50.15           C
ATOM    625  CG  LEU A  92      10.418  91.650  18.416  1.00 49.48           C
ATOM    626  CD1 LEU A  92       9.602  91.912  19.675  1.00 48.12           C
ATOM    627  CD2 LEU A  92       9.909  92.510  17.270  1.00 51.37           C
ATOM    628  C   LEU A  92      14.253  91.928  17.705  1.00 48.79           C
ATOM    629  O   LEU A  92      14.548  92.923  16.995  1.00 47.21           O
ATOM    630  N   LYS A  93      15.105  91.338  18.541  1.00 50.42           N
ATOM    631  CA  LYS A  93      16.461  91.861  18.852  1.00 51.67           C
ATOM    632  CB  LYS A  93      17.176  90.891  19.802  1.00 57.29           C
ATOM    633  CG  LYS A  93      18.396  91.453  20.515  1.00 65.39           C
ATOM    634  CD  LYS A  93      19.041  90.447  21.456  1.00 72.57           C
ATOM    635  CE  LYS A  93      20.167  91.045  22.272  1.00 78.26           C
ATOM    636  NZ  LYS A  93      20.976  89.992  22.934  1.00 84.55           N
ATOM    637  C   LYS A  93      17.250  92.046  17.549  1.00 47.82           C
ATOM    638  O   LYS A  93      17.261  91.115  16.723  1.00 52.08           O
ATOM    639  N   GLY A  94      17.843  93.220  17.357  1.00 47.82           N
ATOM    640  CA  GLY A  94      18.692  93.539  16.197  1.00 49.54           C
ATOM    641  C   GLY A  94      17.886  93.918  14.977  1.00 54.66           C
ATOM    642  O   GLY A  94      18.514  94.249  13.972  1.00 51.57           O
ATOM    643  N   LYS A  95      16.547  93.898  15.060  1.00 49.31           N
ATOM    644  CA  LYS A  95      15.651  94.182  13.915  1.00 46.59           C
ATOM    645  CB  LYS A  95      14.705  93.011  13.648  1.00 49.54           C
ATOM    646  CG  LYS A  95      15.367  91.687  13.285  1.00 57.44           C
ATOM    647  CD  LYS A  95      15.893  91.652  11.865  1.00 64.10           C
ATOM    648  CE  LYS A  95      15.741  90.302  11.192  1.00 69.48           C
ATOM    649  NZ  LYS A  95      16.282  89.209  12.034  1.00 72.60           N
ATOM    650  C   LYS A  95      14.855  95.453  14.218  1.00 44.02           C
ATOM    651  O   LYS A  95      15.083  96.066  15.265  1.00 45.44           O
ATOM    652  N   TYR A  96      13.998  95.846  13.287  1.00 41.07           N
ATOM    653  CA  TYR A  96      13.061  96.984  13.424  1.00 44.60           C
ATOM    654  CB  TYR A  96      13.376  98.068  12.391  1.00 44.49           C
ATOM    655  CG  TYR A  96      14.786  98.530  12.590  1.00 43.68           C
ATOM    656  CD1 TYR A  96      15.074  99.431  13.600  1.00 44.22           C
ATOM    657  CE1 TYR A  96      16.376  99.795  13.885  1.00 46.17           C
ATOM    658  CZ  TYR A  96      17.421  99.211  13.184  1.00 48.69           C
ATOM    659  OH  TYR A  96      18.701  99.579  13.477  1.00 50.33           O
ATOM    660  CE2 TYR A  96      17.156  98.258  12.211  1.00 46.22           C
ATOM    661  CD2 TYR A  96      15.842  97.897  11.947  1.00 44.73           C
ATOM    662  C   TYR A  96      11.664  96.402  13.329  1.00 43.69           C
ATOM    663  O   TYR A  96      11.427  95.489  12.512  1.00 45.75           O
ATOM    664  N   VAL A  97      10.769  96.932  14.151  1.00 43.36           N
ATOM    665  CA  VAL A  97       9.386  96.419  14.230  1.00 40.19           C
ATOM    666  CB  VAL A  97       9.072  95.828  15.622  1.00 41.27           C
ATOM    667  CG1 VAL A  97       9.255  96.831  16.751  1.00 42.07           C
ATOM    668  CG2 VAL A  97       7.681  95.233  15.655  1.00 42.97           C
ATOM    669  C   VAL A  97       8.456  97.550  13.819  1.00 40.93           C
ATOM    670  O   VAL A  97       8.620  98.692  14.314  1.00 41.35           O
ATOM    671  N   GLN A  98       7.519  97.200  12.943  1.00 39.49           N
ATOM    672  CA  GLN A  98       6.436  98.072  12.458  1.00 41.41           C
ATOM    673  CB  GLN A  98       6.201  97.795  10.974  1.00 41.97           C
ATOM    674  CG  GLN A  98       7.224  98.482  10.067  1.00 42.95           C
ATOM    675  CD  GLN A  98       8.644  98.004  10.252  1.00 43.87           C
ATOM    676  OE1 GLN A  98       9.567  98.783  10.516  1.00 44.04           O
ATOM    677  NE2 GLN A  98       8.836  96.701  10.144  1.00 43.73           N
ATOM    678  C   GLN A  98       5.215  97.822  13.342  1.00 42.56           C
ATOM    679  O   GLN A  98       4.780  96.663  13.436  1.00 44.78           O
ATOM    680  N   ILE A  99       4.679  98.882  13.947  1.00 41.20           N
ATOM    681  CA  ILE A  99       3.505  98.833  14.863  1.00 43.31           C
ATOM    682  CB  ILE A  99       3.874  99.381  16.258  1.00 42.37           C
ATOM    683  CG1 ILE A  99       5.103  98.693  16.869  1.00 45.17           C
ATOM    684  CG2 ILE A  99       2.662  99.334  17.183  1.00 44.77           C
ATOM    685  CD1 ILE A  99       4.935  97.232  17.194  1.00 46.08           C
ATOM    686  C   ILE A  99       2.398  99.671  14.238  1.00 46.20           C
ATOM    687  O   ILE A  99       2.622 100.842  13.951  1.00 42.26           O
ATOM    688  N   PRO A 100       1.163  99.150  14.078  1.00 47.50           N
ATOM    689  CA  PRO A 100       0.060  99.966  13.571  1.00 48.94           C
ATOM    690  CB  PRO A 100      -1.185  99.087  13.787  1.00 48.46           C
ATOM    691  CG  PRO A 100      -0.636  97.673  13.792  1.00 50.30           C
ATOM    692  CD  PRO A 100       0.745  97.779  14.413  1.00 48.63           C
ATOM    693  C   PRO A 100      -0.009 101.247  14.409  1.00 49.23           C
ATOM    694  O   PRO A 100       0.176 101.153  15.611  1.00 44.14           O
ATOM    695  N  ATHR A 101      -0.265 102.402  13.789  0.56 47.68           N
ATOM    696  N  BTHR A 101      -0.259 102.393  13.762  0.44 47.28           N
ATOM    697  CA ATHR A 101      -0.266 103.713  14.493  0.56 50.68           C
ATOM    698  CA BTHR A 101      -0.343 103.733  14.408  0.44 48.94           C
ATOM    699  CB ATHR A 101      -0.488 104.901  13.548  0.56 50.13           C
ATOM    700  CB BTHR A 101      -0.834 104.835  13.459  0.44 48.38           C
ATOM    701  OG1ATHR A 101       0.513 104.848  12.534  0.56 53.78           O
ATOM    702  OG1BTHR A 101      -2.013 104.380  12.794  0.44 45.43           O
ATOM    703  CG2ATHR A 101      -0.395 106.233  14.257  0.56 48.82           C
ATOM    704  CG2BTHR A 101       0.215 105.241  12.450  0.44 49.68           C
ATOM    705  C  ATHR A 101      -1.305 103.684  15.619  0.56 47.53           C
ATOM    706  C  BTHR A 101      -1.293 103.666  15.602  0.44 46.99           C
ATOM    707  O  ATHR A 101      -1.056 104.322  16.645  0.56 47.79           O
ATOM    708  O  BTHR A 101      -0.971 104.259  16.639  0.44 46.57           O
ATOM    709  N   THR A 102      -2.411 102.959  15.446  1.00 47.29           N
ATOM    710  CA  THR A 102      -3.477 102.877  16.471  1.00 52.62           C
ATOM    711  CB  THR A 102      -4.753 102.243  15.903  1.00 56.87           C
ATOM    712  OG1 THR A 102      -4.451 100.910  15.499  1.00 59.19           O
ATOM    713  CG2 THR A 102      -5.320 103.026  14.738  1.00 61.41           C
ATOM    714  C   THR A 102      -2.985 102.131  17.721  1.00 50.62           C
ATOM    715  O   THR A 102      -3.674 102.257  18.745  1.00 49.72           O
ATOM    716  N   CYS A 103      -1.868 101.391  17.658  1.00 45.53           N
ATOM    717  CA  CYS A 103      -1.349 100.562  18.793  1.00 46.64           C
ATOM    718  CB  CYS A 103      -1.247  99.105  18.369  1.00 45.89           C
ATOM    719  SG  CYS A 103      -2.861  98.367  17.986  1.00 50.70           S
ATOM    720  C   CYS A 103       0.017 101.056  19.287  1.00 45.23           C
ATOM    721  O   CYS A 103       0.589 100.418  20.190  1.00 44.31           O
ATOM    722  N   ALA A 104       0.533 102.142  18.705  1.00 43.61           N
ATOM    723  CA  ALA A 104       1.942 102.561  18.834  1.00 44.43           C
ATOM    724  CB  ALA A 104       2.328 103.466  17.679  1.00 44.97           C
ATOM    725  C   ALA A 104       2.180 103.215  20.198  1.00 45.13           C
ATOM    726  O   ALA A 104       3.347 103.396  20.553  1.00 43.89           O
ATOM    727  N   ASN A 105       1.119 103.497  20.959  1.00 43.69           N
ATOM    728  CA  ASN A 105       1.214 103.928  22.378  1.00 45.48           C
ATOM    729  CB  ASN A 105      -0.129 104.431  22.910  1.00 44.60           C
ATOM    730  CG  ASN A 105      -1.170 103.333  22.931  1.00 53.83           C
ATOM    731  OD1 ASN A 105      -1.379 102.654  21.929  1.00 56.49           O
ATOM    732  ND2 ASN A 105      -1.792 103.113  24.079  1.00 60.68           N
ATOM    733  C   ASN A 105       1.760 102.763  23.228  1.00 46.08           C
ATOM    734  O   ASN A 105       2.273 103.035  24.299  1.00 43.05           O
ATOM    735  N   ASP A 106       1.661 101.510  22.766  1.00 42.29           N
ATOM    736  CA  ASP A 106       2.081 100.316  23.560  1.00 42.91           C
ATOM    737  CB  ASP A 106       0.880  99.722  24.303  1.00 42.90           C
ATOM    738  CG  ASP A 106       1.215  98.571  25.244  1.00 45.27           C
ATOM    739  OD1 ASP A 106       2.414  98.441  25.648  1.00 42.34           O
ATOM    740  OD2 ASP A 106       0.273  97.797  25.560  1.00 47.87           O
ATOM    741  C   ASP A 106       2.729  99.277  22.652  1.00 41.58           C
ATOM    742  O   ASP A 106       2.184  98.200  22.437  1.00 43.56           O
ATOM    743  N   PRO A 107       3.918  99.549  22.076  1.00 40.34           N
ATOM    744  CA  PRO A 107       4.581  98.568  21.224  1.00 39.92           C
ATOM    745  CB  PRO A 107       5.900  99.266  20.868  1.00 40.32           C
ATOM    746  CG  PRO A 107       5.604 100.733  21.021  1.00 40.49           C
ATOM    747  CD  PRO A 107       4.701 100.791  22.225  1.00 41.07           C
ATOM    748  C   PRO A 107       4.890  97.226  21.921  1.00 40.13           C
ATOM    749  O   PRO A 107       4.822  96.197  21.277  1.00 38.69           O
ATOM    750  N   VAL A 108       5.274  97.252  23.197  1.00 37.99           N
ATOM    751  CA  VAL A 108       5.633  96.011  23.956  1.00 38.76           C
ATOM    752  CB  VAL A 108       6.181  96.323  25.361  1.00 39.04           C
ATOM    753  CG1 VAL A 108       6.407  95.049  26.171  1.00 42.28           C
ATOM    754  CG2 VAL A 108       7.459  97.147  25.299  1.00 40.27           C
ATOM    755  C   VAL A 108       4.386  95.116  24.028  1.00 39.82           C
ATOM    756  O   VAL A 108       4.480  93.928  23.690  1.00 40.62           O
ATOM    757  N   GLY A 109       3.253  95.681  24.444  1.00 41.40           N
ATOM    758  CA  GLY A 109       1.970  94.950  24.496  1.00 44.62           C
ATOM    759  C   GLY A 109       1.563  94.457  23.120  1.00 43.55           C
ATOM    760  O   GLY A 109       1.074  93.322  23.009  1.00 41.26           O
ATOM    761  N   PHE A 110       1.815  95.251  22.078  1.00 44.24           N
ATOM    762  CA  PHE A 110       1.420  94.886  20.696  1.00 42.72           C
ATOM    763  CB  PHE A 110       1.628  96.013  19.680  1.00 41.47           C
ATOM    764  CG  PHE A 110       1.128  95.612  18.321  1.00 39.75           C
ATOM    765  CD1 PHE A 110       1.953  94.931  17.441  1.00 42.62           C
ATOM    766  CE1 PHE A 110       1.480  94.525  16.203  1.00 45.76           C
ATOM    767  CZ  PHE A 110       0.172  94.765  15.847  1.00 42.23           C
ATOM    768  CD2 PHE A 110      -0.198  95.817  17.967  1.00 42.39           C
ATOM    769  CE2 PHE A 110      -0.671  95.401  16.732  1.00 42.63           C
ATOM    770  C   PHE A 110       2.211  93.659  20.248  1.00 42.40           C
ATOM    771  O   PHE A 110       1.609  92.714  19.718  1.00 45.84           O
ATOM    772  N   THR A 111       3.527  93.675  20.403  1.00 41.98           N
ATOM    773  CA  THR A 111       4.372  92.535  19.955  1.00 43.18           C
ATOM    774  CB  THR A 111       5.868  92.839  19.969  1.00 42.55           C
ATOM    775  OG1 THR A 111       6.258  93.071  21.322  1.00 41.82           O
ATOM    776  CG2 THR A 111       6.219  94.014  19.082  1.00 45.77           C
ATOM    777  C   THR A 111       4.043  91.323  20.830  1.00 44.34           C
ATOM    778  O   THR A 111       3.927  90.231  20.284  1.00 43.18           O
ATOM    779  N   LEU A 112       3.855  91.522  22.132  1.00 47.13           N
ATOM    780  CA  LEU A 112       3.525  90.399  23.051  1.00 46.34           C
ATOM    781  CB  LEU A 112       3.338  90.939  24.470  1.00 45.65           C
ATOM    782  CG  LEU A 112       3.200  89.872  25.550  1.00 47.35           C
ATOM    783  CD1 LEU A 112       4.453  89.013  25.627  1.00 47.01           C
ATOM    784  CD2 LEU A 112       2.876  90.503  26.887  1.00 49.31           C
ATOM    785  C   LEU A 112       2.258  89.703  22.529  1.00 50.87           C
ATOM    786  O   LEU A 112       2.276  88.483  22.378  1.00 48.19           O
ATOM    787  N   LYS A 113       1.219  90.460  22.181  1.00 50.69           N
ATOM    788  CA  LYS A 113      -0.132  89.888  21.942  1.00 50.26           C
ATOM    789  CB  LYS A 113      -1.209  90.940  22.205  1.00 49.61           C
ATOM    790  CG  LYS A 113      -1.333  91.374  23.650  1.00 47.21           C
ATOM    791  CD  LYS A 113      -2.236  92.546  23.809  1.00 47.65           C
ATOM    792  CE  LYS A 113      -2.496  92.870  25.258  1.00 47.58           C
ATOM    793  NZ  LYS A 113      -3.136  94.194  25.408  1.00 50.35           N
ATOM    794  C   LYS A 113      -0.274  89.360  20.513  1.00 53.26           C
ATOM    795  O   LYS A 113      -1.224  88.624  20.265  1.00 50.38           O
ATOM    796  N   ASN A 114       0.602  89.726  19.584  1.00 49.93           N
ATOM    797  CA  ASN A 114       0.281  89.550  18.145  1.00 51.69           C
ATOM    798  CB  ASN A 114       0.199  90.902  17.435  1.00 47.94           C
ATOM    799  CG  ASN A 114      -1.066  91.633  17.816  1.00 48.76           C
ATOM    800  OD1 ASN A 114      -1.068  92.532  18.660  1.00 52.00           O
ATOM    801  ND2 ASN A 114      -2.166  91.221  17.224  1.00 49.71           N
ATOM    802  C   ASN A 114       1.260  88.561  17.521  1.00 48.76           C
ATOM    803  O   ASN A 114       2.292  88.256  18.141  1.00 50.62           O
ATOM    804  N   THR A 115       0.907  88.075  16.336  1.00 52.07           N
ATOM    805  CA  THR A 115       1.668  87.066  15.566  1.00 50.45           C
ATOM    806  CB  THR A 115       0.933  85.721  15.599  1.00 55.39           C
ATOM    807  OG1 THR A 115       0.791  85.393  16.983  1.00 54.51           O
ATOM    808  CG2 THR A 115       1.675  84.630  14.858  1.00 59.92           C
ATOM    809  C   THR A 115       1.873  87.557  14.132  1.00 47.87           C
ATOM    810  O   THR A 115       0.928  88.131  13.546  1.00 49.99           O
ATOM    811  N   VAL A 116       3.056  87.306  13.584  1.00 51.69           N
ATOM    812  CA  VAL A 116       3.407  87.642  12.175  1.00 58.24           C
ATOM    813  CB  VAL A 116       4.929  87.837  12.034  1.00 57.53           C
ATOM    814  CG1 VAL A 116       5.313  88.228  10.612  1.00 56.22           C
ATOM    815  CG2 VAL A 116       5.461  88.860  13.037  1.00 57.39           C
ATOM    816  C   VAL A 116       2.887  86.512  11.269  1.00 60.40           C
ATOM    817  O   VAL A 116       3.225  85.348  11.541  1.00 59.17           O
ATOM    818  N   CYS A 117       2.114  86.839  10.228  1.00 63.67           N
ATOM    819  CA  CYS A 117       1.676  85.892   9.159  1.00 64.78           C
ATOM    820  CB  CYS A 117       0.704  86.572   8.200  1.00 65.76           C
ATOM    821  SG  CYS A 117       0.329  85.643   6.686  1.00 63.67           S
ATOM    822  C   CYS A 117       2.913  85.368   8.418  1.00 70.14           C
ATOM    823  O   CYS A 117       3.698  86.195   7.925  1.00 66.40           O
ATOM    824  N   THR A 118       3.095  84.044   8.363  1.00 76.46           N
ATOM    825  CA  THR A 118       4.240  83.372   7.684  1.00 76.03           C
ATOM    826  CB  THR A 118       4.361  81.897   8.088  1.00 80.12           C
ATOM    827  OG1 THR A 118       3.040  81.388   8.274  1.00 82.15           O
ATOM    828  CG2 THR A 118       5.172  81.697   9.350  1.00 80.98           C
ATOM    829  C   THR A 118       4.109  83.504   6.162  1.00 73.84           C
ATOM    830  O   THR A 118       5.125  83.293   5.477  1.00 73.69           O
ATOM    831  N   VAL A 119       2.923  83.856   5.653  1.00 78.93           N
ATOM    832  CA  VAL A 119       2.688  84.067   4.193  1.00 78.99           C
ATOM    833  CB  VAL A 119       1.208  83.884   3.801  1.00 82.24           C
ATOM    834  CG1 VAL A 119       1.016  83.971   2.293  1.00 80.08           C
ATOM    835  CG2 VAL A 119       0.644  82.572   4.330  1.00 84.11           C
ATOM    836  C   VAL A 119       3.215  85.453   3.803  1.00 79.05           C
ATOM    837  O   VAL A 119       4.260  85.512   3.132  1.00 79.03           O
ATOM    838  N   CYS A 120       2.526  86.527   4.203  1.00 74.33           N
ATOM    839  CA  CYS A 120       2.807  87.906   3.724  1.00 66.39           C
ATOM    840  CB  CYS A 120       1.530  88.730   3.640  1.00 66.34           C
ATOM    841  SG  CYS A 120       0.719  88.951   5.238  1.00 66.97           S
ATOM    842  C   CYS A 120       3.852  88.588   4.619  1.00 62.45           C
ATOM    843  O   CYS A 120       4.435  89.567   4.159  1.00 59.43           O
ATOM    844  N   GLY A 121       4.096  88.081   5.833  1.00 60.41           N
ATOM    845  CA  GLY A 121       5.079  88.650   6.774  1.00 55.47           C
ATOM    846  C   GLY A 121       4.547  89.887   7.485  1.00 50.05           C
ATOM    847  O   GLY A 121       5.350  90.613   8.089  1.00 51.51           O
ATOM    848  N   MET A 122       3.237  90.123   7.444  1.00 50.65           N
ATOM    849  CA  MET A 122       2.594  91.257   8.155  1.00 56.91           C
ATOM    850  CB  MET A 122       1.665  92.011   7.203  1.00 62.70           C
ATOM    851  CG  MET A 122       2.420  92.562   6.001  1.00 65.93           C
ATOM    852  SD  MET A 122       1.497  93.836   5.134  1.00 76.68           S
ATOM    853  CE  MET A 122       0.591  92.858   3.937  1.00 81.92           C
ATOM    854  C   MET A 122       1.837  90.731   9.379  1.00 54.29           C
ATOM    855  O   MET A 122       1.589  89.516   9.449  1.00 53.37           O
ATOM    856  N   TRP A 123       1.525  91.616  10.327  1.00 51.60           N
ATOM    857  CA  TRP A 123       0.842  91.263  11.596  1.00 51.37           C
ATOM    858  CB  TRP A 123       0.787  92.459  12.553  1.00 49.66           C
ATOM    859  CG  TRP A 123       2.108  92.849  13.146  1.00 46.41           C
ATOM    860  CD1 TRP A 123       2.829  93.979  12.878  1.00 45.28           C
ATOM    861  NE1 TRP A 123       3.971  94.003  13.637  1.00 44.72           N
ATOM    862  CE2 TRP A 123       4.025  92.877  14.409  1.00 46.63           C
ATOM    863  CD2 TRP A 123       2.862  92.119  14.131  1.00 47.56           C
ATOM    864  CE3 TRP A 123       2.667  90.916  14.818  1.00 49.17           C
ATOM    865  CZ3 TRP A 123       3.620  90.506  15.725  1.00 50.62           C
ATOM    866  CH2 TRP A 123       4.762  91.272  15.977  1.00 52.03           C
ATOM    867  CZ2 TRP A 123       4.991  92.458  15.320  1.00 49.06           C
ATOM    868  C   TRP A 123      -0.558  90.715  11.297  1.00 54.25           C
ATOM    869  O   TRP A 123      -1.359  91.425  10.659  1.00 52.03           O
ATOM    870  N   LYS A 124      -0.854  89.511  11.785  1.00 55.81           N
ATOM    871  CA  LYS A 124      -2.206  88.906  11.675  1.00 58.74           C
ATOM    872  CB  LYS A 124      -2.212  87.504  12.286  1.00 62.22           C
ATOM    873  CG  LYS A 124      -1.614  86.446  11.370  1.00 69.36           C
ATOM    874  CD  LYS A 124      -1.024  85.260  12.097  1.00 78.48           C
ATOM    875  CE  LYS A 124      -2.027  84.545  12.979  1.00 84.55           C
ATOM    876  NZ  LYS A 124      -1.571  83.177  13.328  1.00 89.17           N
ATOM    877  C   LYS A 124      -3.215  89.841  12.340  1.00 57.66           C
ATOM    878  O   LYS A 124      -2.932  90.311  13.456  1.00 57.68           O
ATOM    879  N   GLY A 125      -4.313  90.142  11.640  1.00 55.94           N
ATOM    880  CA  GLY A 125      -5.430  90.958  12.153  1.00 57.50           C
ATOM    881  C   GLY A 125      -5.212  92.441  11.920  1.00 59.70           C
ATOM    882  O   GLY A 125      -6.105  93.235  12.274  1.00 62.13           O
ATOM    883  N   TYR A 126      -4.068  92.820  11.348  1.00 58.42           N
ATOM    884  CA  TYR A 126      -3.712  94.239  11.097  1.00 60.00           C
ATOM    885  CB  TYR A 126      -2.679  94.716  12.125  1.00 52.67           C
ATOM    886  CG  TYR A 126      -3.233  94.782  13.523  1.00 51.96           C
ATOM    887  CD1 TYR A 126      -3.909  95.902  13.970  1.00 51.31           C
ATOM    888  CE1 TYR A 126      -4.454  95.961  15.241  1.00 52.92           C
ATOM    889  CZ  TYR A 126      -4.329  94.878  16.092  1.00 50.43           C
ATOM    890  OH  TYR A 126      -4.848  94.943  17.350  1.00 52.87           O
ATOM    891  CE2 TYR A 126      -3.659  93.747  15.666  1.00 52.31           C
ATOM    892  CD2 TYR A 126      -3.128  93.701  14.385  1.00 54.17           C
ATOM    893  C   TYR A 126      -3.297  94.362   9.632  1.00 61.66           C
ATOM    894  O   TYR A 126      -4.199  94.386   8.790  1.00 65.74           O
ATOM    895  N   GLY A 127      -1.994  94.416   9.354  1.00 60.52           N
ATOM    896  CA  GLY A 127      -1.461  94.531   7.986  1.00 67.18           C
ATOM    897  C   GLY A 127      -1.852  93.344   7.120  1.00 65.03           C
ATOM    898  O   GLY A 127      -2.110  93.568   5.927  1.00 68.77           O
ATOM    899  N   CYS A 128      -1.884  92.126   7.677  1.00 62.98           N
ATOM    900  CA  CYS A 128      -2.127  90.869   6.911  1.00 71.71           C
ATOM    901  CB  CYS A 128      -2.145  89.616   7.779  1.00 69.11           C
ATOM    902  SG  CYS A 128      -2.454  88.105   6.821  1.00 65.67           S
ATOM    903  C   CYS A 128      -3.471  90.966   6.187  1.00 77.35           C
ATOM    904  O   CYS A 128      -4.483  91.198   6.872  1.00 79.08           O
ATOM    905  N   SER A 129      -3.456  90.811   4.858  1.00 86.66           N
ATOM    906  CA  SER A 129      -4.651  90.836   3.973  1.00 90.98           C
ATOM    907  CB  SER A 129      -4.562  91.963   2.963  1.00 91.32           C
ATOM    908  OG  SER A 129      -4.423  93.223   3.602  1.00 92.65           O
ATOM    909  C   SER A 129      -4.801  89.479   3.274  1.00 89.91           C
ATOM    910  O   SER A 129      -5.277  89.470   2.127  1.00 96.21           O
ATOM    911  N   CYS A 130      -4.410  88.384   3.937  1.00 84.89           N
ATOM    912  CA  CYS A 130      -4.485  86.994   3.398  1.00 88.40           C
ATOM    913  CB  CYS A 130      -3.512  86.056   4.106  1.00 82.32           C
ATOM    914  SG  CYS A 130      -1.791  86.251   3.570  1.00 81.38           S
ATOM    915  C   CYS A 130      -5.914  86.452   3.536  1.00 84.20           C
ATOM    916  O   CYS A 130      -6.610  86.778   4.494  1.00 88.73           O
TER     917      CYS A 130
HETATM  918 ZN   ZN  A 201      13.515  89.983  22.998  1.00 45.57          ZN
HETATM  919 ZN   ZN  A 202      -0.804  87.248   5.715  1.00 71.44          ZN
HETATM  920  N1  7WA A 203       1.914 107.170  10.471  1.00 55.75           N
HETATM  921  C1  7WA A 203       2.498 108.304   9.978  1.00 53.85           C
HETATM  922  C2  7WA A 203       2.369 108.623   8.632  1.00 53.40           C
HETATM  923  C3  7WA A 203       2.965 109.788   8.109  1.00 59.29           C
HETATM  924  C4  7WA A 203       3.701 110.654   8.893  1.00 55.70           C
HETATM  925  C5  7WA A 203       3.834 110.330  10.234  1.00 55.81           C
HETATM  926  N2  7WA A 203       4.488 110.956  11.268  1.00 57.07           N
HETATM  927  C6  7WA A 203       4.281 110.214  12.367  1.00 53.53           C
HETATM  928  N3  7WA A 203       3.553 109.142  12.151  1.00 54.08           N
HETATM  929  C7  7WA A 203       3.244 109.192  10.796  1.00 53.91           C
HETATM  930  C1  GOL A 206      -0.413  87.484  39.902  1.00 75.80           C
HETATM  931  O1  GOL A 206      -0.289  87.264  41.313  1.00 65.13           O
HETATM  932  C2  GOL A 206       0.342  88.714  39.407  1.00 74.06           C
HETATM  933  O2  GOL A 206       1.623  88.345  38.886  1.00 68.79           O
HETATM  934  C3  GOL A 206      -0.416  89.538  38.367  1.00 70.94           C
HETATM  935  O3  GOL A 206      -0.645  88.847  37.134  1.00 76.81           O
HETATM  936  S   DMS A 207      17.645  90.076  36.166  0.33 92.27           S
HETATM  937  O   DMS A 207      16.209  90.151  35.704  0.33 90.19           O
HETATM  938  C1  DMS A 207      18.186  91.759  36.362  0.33 89.37           C
HETATM  939  C2  DMS A 207      17.585  89.637  37.889  0.33 89.47           C
HETATM  940 CL   CL  C   1      13.415 103.800  31.412  1.00 51.29          CL
HETATM  941 CL   CL  C   2       0.418  95.952  10.590  1.00 56.79          CL
HETATM  942  O   HOH S   1      15.879  98.637  20.297  1.00 41.08           O
HETATM  943  O   HOH S   2       9.687  88.748  21.670  1.00 50.71           O
HETATM  944  O   HOH S   3       6.919  91.689  23.762  1.00 44.48           O
HETATM  945  O   HOH S   4       4.788  99.469  25.208  1.00 39.45           O
HETATM  946  O   HOH S   5       2.337  97.936   3.252  1.00 51.01           O
HETATM  947  O   HOH S   6      -1.676  89.271  15.458  1.00 47.88           O
HETATM  948  O   HOH S   7      13.699  92.747   6.095  1.00 49.90           O
HETATM  949  O   HOH S   8      14.069  97.738  30.169  1.00 41.90           O
HETATM  950  O   HOH S   9      16.061 106.917  13.479  1.00 50.86           O
HETATM  951  O   HOH S  10       2.720  94.284   9.538  1.00 46.01           O
HETATM  952  O   HOH S  11      -4.070  93.392  28.175  1.00 49.31           O
HETATM  953  O   HOH S  12      17.083  95.781  18.751  1.00 44.16           O
HETATM  954  O   HOH S  13       6.884  84.995  41.206  1.00 42.11           O
HETATM  955  O   HOH S  14      -4.098  96.832  25.927  1.00 54.15           O
HETATM  956  O   HOH S  15       5.100  86.032  15.227  1.00 49.51           O
HETATM  957  O   HOH S  16      16.341  84.069  25.890  1.00 55.16           O
HETATM  958  O   HOH S  17      -3.851 100.047  30.064  1.00 44.59           O
HETATM  959  O   HOH S  18       5.911  84.979  29.566  1.00 48.94           O
HETATM  960  O   HOH S  19      -3.111 100.548  27.559  1.00 52.68           O
HETATM  961  O   HOH S  20       5.190 102.874  32.228  1.00 55.69           O
HETATM  962  O   HOH S  21      15.193  95.979  25.429  1.00 49.91           O
HETATM  963  O   HOH S  22      -3.285  94.097  19.603  1.00 50.27           O
HETATM  964  O   HOH S  23      -5.575  95.845  27.922  1.00 57.50           O
HETATM  965  O   HOH S  24       8.659 105.630  13.396  1.00 50.09           O
HETATM  966  O   HOH S  25       9.298 105.498  33.824  1.00 52.39           O
HETATM  967  O   HOH S  26       7.255 103.902  23.706  1.00 53.54           O
HETATM  968  O   HOH S  27      17.303  97.120  16.131  1.00 50.43           O
HETATM  969  O   HOH S  28      11.151 102.706   5.175  1.00 52.52           O
HETATM  970  O   HOH S  29       9.101 103.968   6.550  1.00 50.32           O
HETATM  971  O   HOH S  30      -2.216  98.980  25.775  1.00 49.51           O
HETATM  972  O   HOH S  31      10.440  94.519   3.869  1.00 54.69           O
HETATM  973  O   HOH S  32      12.283 105.271   5.771  1.00 50.87           O
HETATM  974  O   HOH S  33      -0.771  92.081  36.484  1.00 50.03           O
HETATM  975  O   HOH S  34       9.231  94.033  41.762  1.00 53.45           O
HETATM  976  O   HOH S  35       9.386  85.895  34.513  1.00 52.79           O
HETATM  977  O   HOH S  36       4.331 101.872   1.615  1.00 53.43           O
HETATM  978  O   HOH S  37       3.119 103.807   2.571  1.00 60.77           O
HETATM  979  O   HOH S  38       1.069 103.047   2.891  1.00 59.21           O
HETATM  980  O   HOH S  39       7.856  90.504   9.083  1.00 50.38           O
HETATM  981  O   HOH S  40       7.391  89.629  22.231  1.00 60.90           O
HETATM  982  O   HOH S  41       5.367  87.429  21.524  1.00 69.60           O
HETATM  983  O   HOH S  42      15.747  98.978  25.458  1.00 46.79           O
HETATM  984  O   HOH S  43      -1.489  86.525  18.871  1.00 60.64           O
HETATM  985  O   HOH S  44       4.572  88.346  19.078  1.00 56.38           O
HETATM  986  O   HOH S  45      -1.121  98.191   9.689  1.00 55.91           O
HETATM  987  O   HOH S  46       6.861  89.101  18.770  1.00 64.71           O
HETATM  988  O   HOH S  47      -2.274  99.794  22.146  1.00 54.15           O
HETATM  989  O   HOH S  48      -2.124  96.218  21.407  1.00 46.15           O
HETATM  990  O   HOH S  49      -0.717  98.163  21.613  1.00 55.45           O
HETATM  991  O   HOH S  50      -1.195  95.824  24.195  1.00 52.60           O
HETATM  992  O   HOH S  51       4.932 103.333  24.993  1.00 52.86           O
HETATM  993  O   HOH S  52      -3.171 101.477  12.416  1.00 64.15           O
HETATM  994  O   HOH S  53      10.872  83.802  30.345  1.00 54.26           O
HETATM  995  O   HOH S  54      16.597  88.884  27.635  1.00 52.72           O
HETATM  996  O   HOH S  55      -6.215  97.125  18.229  1.00 66.91           O
HETATM  997  O   HOH S  56      -0.585  85.461  28.513  1.00 58.94           O
HETATM  998  O   HOH S  57      14.404  96.350   5.325  1.00 58.13           O
HETATM  999  O   HOH S  58       9.896  90.559   6.987  1.00 60.49           O
HETATM 1000  O   HOH S  59      17.152  98.997  22.936  1.00 62.85           O
HETATM 1001  O   HOH S  60      19.039 101.455  15.237  1.00 49.24           O
HETATM 1002  O   HOH S  61      15.853 105.447  11.341  1.00 62.45           O
HETATM 1003  O   HOH S  62       2.445 104.738  29.104  1.00 55.06           O
HETATM 1004  O   HOH S  63      12.714  88.086  13.293  1.00 59.70           O
HETATM 1005  O   HOH S  64      -1.268 104.702  26.273  1.00 57.27           O
HETATM 1006  O   HOH S  65       2.400 100.025   1.377  1.00 77.65           O
HETATM 1007  O   HOH S  66       7.726  96.274  41.017  1.00 55.67           O
HETATM 1008  O   HOH S  67       9.825 108.867  11.558  1.00 58.07           O
HETATM 1009  O   HOH S  68      -3.516  98.560  10.752  1.00 66.33           O
HETATM 1010  O   HOH S  69      -2.558  85.574  29.609  1.00 64.22           O
HETATM 1011  O   HOH S  70      17.259 100.207  17.654  1.00 66.27           O
HETATM 1012  O   HOH S  71       5.062 106.518  25.032  1.00 58.08           O
HETATM 1013  O   HOH S  72      15.308  84.477  32.981  1.00 60.70           O
HETATM 1014  O   HOH S  73       7.901  84.499  32.660  1.00 58.81           O
HETATM 1015  O   HOH S  75      13.223 103.654  34.788  1.00 58.67           O
HETATM 1016  O   HOH S  76      16.253  88.573  16.204  1.00 55.30           O
HETATM 1017  O   HOH S  77       6.477 110.718   5.473  1.00 60.98           O
HETATM 1018  O   HOH S  78      19.361  95.312  20.231  1.00 62.31           O
HETATM 1019  O   HOH S  79      -5.093  92.600  21.151  1.00 63.33           O
HETATM 1020  O   HOH S  80      -0.975  98.319   7.139  1.00 58.65           O
HETATM 1021  O   HOH S  81      -5.639  93.677  24.101  1.00 63.76           O
HETATM 1022  O   HOH S  82       3.220  83.384  28.989  1.00 79.14           O
HETATM 1023  O   HOH S  83       9.878 103.093  37.989  1.00 44.35           O
HETATM 1024  O   HOH S  84       5.044 106.708  17.415  1.00 54.60           O
HETATM 1025  O   HOH S  85       0.073 103.259  35.763  1.00 50.29           O
HETATM 1026  O   HOH S  89       9.781  95.637  43.907  1.00 58.04           O
HETATM 1027  O   HOH S  91      11.071 104.063  35.686  1.00 61.10           O
END
